# Supplementary material for: (E)-Methyl N′-(2-furylmethyl­ene)­hydrazinecarboxyl­ate
Source: Acta Crystallogr Sect E Struct Rep Online. 2008 Oct 22;64(Pt 11):o2146. doi: 10.1107/S1600536808033825 (PMC2959771; doi:10.1107/S1600536808033825)
Supplement: Supplementary file 1 [file e-64-o2146-sup1.cif]

##############################################################################
###                                                                        ###
###        Electronic paper (Acta Crystallographica Section E)             ###
###                                                                        ###
##############################################################################
#                                                                            #
# This CIF contains the data in a paper accepted for publication in Acta     #
# Crystallographica Section E. It conforms to the requirements of Notes      #
# for Authors for Section E, and has been peer reviewed under the auspices   #
# of the IUCr Commission on Journals.                                        #
#                                                                            #
# Full details of the Crystallographic Information File format               #
# are given in the paper "The Crystallographic Information File (CIF):       #
# a New Standard Archive File for Crystallography" by S. R. Hall, F. H.      #
# Allen and I. D. Brown [Acta Cryst. (1991), A47, 655-685].                  #
#                                                                            #
# The current version of the core CIF dictionary is obtainable from          #
# ftp://ftp.iucr.org/pub/cif_core.dic. The current version number is 2.4.    #
#                                                                            #
# Software is freely available for graphical display of the structure(s) in  #
# this CIF.  For information consult the CIF home page http://www.iucr.org/  #
# cif/home.html                                                              #
#                                                                            #
# This file may be used for bona fide research purposes within the           #
# scientific community so long as proper attribution is given to the journal # 
# article from which it was obtained.                                        #
#                                                                            #
##############################################################################
                                             
data_I
_audit_creation_method     SHELXL97
_chemical_name_systematic
;
(<i>E</i>)-Methyl N'-(2-furylmethylene)hydrazinecarboxylate
;
_chemical_name_common     ?
_chemical_formula_moiety     'C7 H8 N2 O3'
_chemical_formula_sum     'C7 H8 N2 O3'
_chemical_formula_iupac     'C7 H8 N2 O3'
_chemical_formula_weight     168.15
_chemical_melting_point     ?
_symmetry_cell_setting     monoclinic
_symmetry_space_group_name_H-M     'C 2'
_symmetry_space_group_name_Hall     'C 2y'
loop_
    _symmetry_equiv_pos_as_xyz
    'x, y, z'
    '-x, y, -z'
    'x+1/2, y+1/2, z'
    '-x+1/2, y+1/2, -z'
_cell_length_a     14.9185(17)
_cell_length_b     7.8124(9)
_cell_length_c     15.1299(19)
_cell_angle_alpha     90.00
_cell_angle_beta     105.251(7)
_cell_angle_gamma     90.00
_cell_volume     1701.3(4)
_cell_formula_units_Z     8
_cell_measurement_reflns_used     1601
_cell_measurement_theta_min     1.4
_cell_measurement_theta_max     25.0
_cell_measurement_temperature     193(2)
_exptl_crystal_description     block
_exptl_crystal_colour     colourless
_exptl_crystal_size_max     0.19
_exptl_crystal_size_mid     0.17
_exptl_crystal_size_min     0.16
_exptl_crystal_density_diffrn     1.313
_exptl_crystal_density_meas     ?
_exptl_crystal_density_method     'not measured'
_exptl_crystal_F_000     704
_exptl_absorpt_coefficient_mu     0.104
_exptl_absorpt_correction_type     multi-scan
_exptl_absorpt_process_details     '(SADABS; Bruker, 2002)'
_exptl_absorpt_correction_T_min     0.9784
_exptl_absorpt_correction_T_max     0.9822
_exptl_special_details
;
;
_diffrn_ambient_temperature     7(2)
_diffrn_radiation_type     MoK\a
_diffrn_radiation_wavelength     0.71073
_diffrn_radiation_source     'fine-focus sealed tube'
_diffrn_radiation_monochromator     graphite
_diffrn_measurement_device_type     'Bruker SMART CCD area-detector'
_diffrn_measurement_method     '\f and \w'
_diffrn_detector_area_resol_mean     ?
_diffrn_reflns_number     4679
_diffrn_reflns_av_R_equivalents     0.0195
_diffrn_reflns_av_sigmaI/netI     0.0190
_diffrn_reflns_theta_min     1.40
_diffrn_reflns_theta_max     25.01
_diffrn_reflns_theta_full     25.01
_diffrn_measured_fraction_theta_max     0.991
_diffrn_measured_fraction_theta_full     0.991
_diffrn_reflns_limit_h_min     -17
_diffrn_reflns_limit_h_max     17
_diffrn_reflns_limit_k_min     -9
_diffrn_reflns_limit_k_max     8
_diffrn_reflns_limit_l_min     -17
_diffrn_reflns_limit_l_max     16
_diffrn_standards_number     0
_diffrn_standards_interval_count     .
_diffrn_standards_interval_time     .
_diffrn_standards_decay_%     ?
_refine_special_details
;
Refinement of <i>F</i>^2^ against ALL reflections. The weighted <i>R</i>-factor
<i>wR</i> and goodness of fit <i>S</i> are based on <i>F</i>^2^, conventional
<i>R</i>-factors <i>R</i> are based on <i>F</i>, with <i>F</i> set to zero for
negative <i>F</i>^2^. The threshold expression of <i>F</i>^2^ >
\s(<i>F</i>^2^) is used only for calculating <i>R</i>-factors(gt) <i>etc</i>.
and is not relevant to the choice of reflections for refinement.
<i>R</i>-factors based on <i>F</i>^2^ are statistically about twice as large
as those based on <i>F</i>, and <i>R</i>- factors based on ALL data will be
even larger.
;
_reflns_number_total     1601
_reflns_number_gt     1399
_reflns_threshold_expression     I>2\s(I)
_refine_ls_structure_factor_coef     Fsqd
_refine_ls_matrix_type     full
_refine_ls_R_factor_all     0.0380
_refine_ls_R_factor_gt     0.0312
_refine_ls_wR_factor_gt     0.0817
_refine_ls_wR_factor_ref     0.0849
_refine_ls_goodness_of_fit_ref     1.070
_refine_ls_restrained_S_all     1.070
_refine_ls_number_reflns     1601
_refine_ls_number_parameters     218
_refine_ls_number_restraints     1
_refine_ls_hydrogen_treatment     constr
_refine_ls_weighting_scheme     calc
_refine_ls_weighting_details
       'calc w = 1/[\s^2^(Fo^2^)+(0.0464P)^2^+0.2178P] where P=(Fo^2^+2Fc^2^)/3'
_atom_sites_solution_hydrogens     geom
_atom_sites_solution_primary     direct
_atom_sites_solution_secondary     difmap
_refine_ls_shift/su_max     0.001
_refine_ls_shift/su_mean     0.000
_refine_diff_density_max     0.098
_refine_diff_density_min     -0.092
_refine_ls_extinction_method     'SHELXL97 (Sheldrick, 2008)'
_refine_ls_extinction_coef     0.0051(9)
_refine_ls_extinction_expression
                                  'Fc^*^=kFc[1+0.001xFc^2^\l^3^/sin(2\q)]^-1/4^'
loop_
    _atom_type_symbol
    _atom_type_description
    _atom_type_scat_dispersion_real
    _atom_type_scat_dispersion_imag
    _atom_type_scat_source
    'C' 'C' 0.0033 0.0000
                         'International Tables Vol C Tables 4.2.6.8 and 6.1.1.4'
    'H' 'H' 0.0000 0.0000
                         'International Tables Vol C Tables 4.2.6.8 and 6.1.1.4'
    'N' 'N' 0.0061 0.0000
                         'International Tables Vol C Tables 4.2.6.8 and 6.1.1.4'
    'O' 'O' 0.0106 0.0000
                         'International Tables Vol C Tables 4.2.6.8 and 6.1.1.4'
_computing_data_collection     'SMART (Bruker, 2002)'
_computing_cell_refinement     'SAINT (Bruker, 2002)'
_computing_data_reduction     'SAINT (Bruker, 2002)'
_computing_structure_solution     'SHELXS97 (Sheldrick, 2008)'
_computing_structure_refinement     'SHELXL97 (Sheldrick, 2008)'
_computing_molecular_graphics     'SHELXTL (Sheldrick, 2008)'
_computing_publication_material     'SHELXTL (Sheldrick, 2008)'
loop_
    _atom_site_type_symbol
    _atom_site_label
    _atom_site_fract_x
    _atom_site_fract_y
    _atom_site_fract_z
    _atom_site_U_iso_or_equiv
    _atom_site_adp_type
    _atom_site_calc_flag
    _atom_site_refinement_flags
    _atom_site_occupancy
    _atom_site_disorder_assembly
    _atom_site_disorder_group
    C C1 0.6802(2) 0.5242(5) -0.0094(2) 0.0834(9) Uani d . 1 . .
    H H1 0.6985 0.4241 -0.0330 0.100 Uiso calc R 1 . .
    C C2 0.6239(2) 0.6570(6) -0.0595(2) 0.0971(12) Uani d . 1 . .
    H H2 0.5969 0.6590 -0.1223 0.117 Uiso calc R 1 . .
    C C3 0.6170(2) 0.7771(6) 0.0000(2) 0.1020(12) Uani d . 1 . .
    H H3 0.5850 0.8797 -0.0152 0.122 Uiso calc R 1 . .
    C C4 0.70165(17) 0.5730(4) 0.07936(17) 0.0617(7) Uani d . 1 . .
    C C5 0.75360(16) 0.4883(3) 0.16066(17) 0.0583(6) Uani d . 1 . .
    H H5 0.7769 0.3792 0.1561 0.070 Uiso calc R 1 . .
    C C6 0.83278(17) 0.5270(4) 0.39638(18) 0.0600(6) Uani d . 1 . .
    C C7 0.8972(3) 0.4683(6) 0.5526(2) 0.1191(15) Uani d . 1 . .
    H H7A 0.9269 0.3773 0.5922 0.179 Uiso calc R 1 . .
    H H7B 0.8411 0.5010 0.5681 0.179 Uiso calc R 1 . .
    H H7C 0.9383 0.5648 0.5600 0.179 Uiso calc R 1 . .
    C C8 0.5302(2) 0.2842(6) 0.1389(3) 0.1233(17) Uani d . 1 . .
    H H8 0.5139 0.3884 0.1093 0.148 Uiso calc R 1 . .
    C C9 0.4711(2) 0.1714(5) 0.1540(3) 0.0977(11) Uani d . 1 . .
    H H9 0.4067 0.1801 0.1368 0.117 Uiso calc R 1 . .
    C C10 0.52379(19) 0.0344(5) 0.2012(2) 0.0786(8) Uani d . 1 . .
    H H10 0.5006 -0.0642 0.2216 0.094 Uiso calc R 1 . .
    C C11 0.61376(17) 0.0724(3) 0.21148(18) 0.0615(7) Uani d . 1 . .
    C C12 0.69799(17) -0.0134(3) 0.25482(16) 0.0586(6) Uani d . 1 . .
    H H12 0.6952 -0.1248 0.2756 0.070 Uiso calc R 1 . .
    C C13 0.93793(17) 0.0282(4) 0.32608(17) 0.0609(6) Uani d . 1 . .
    C C14 1.0967(2) -0.0296(6) 0.3959(3) 0.1240(16) Uani d . 1 . .
    H H14A 1.1351 -0.1178 0.4307 0.186 Uiso calc R 1 . .
    H H14B 1.1047 0.0743 0.4311 0.186 Uiso calc R 1 . .
    H H14C 1.1143 -0.0105 0.3400 0.186 Uiso calc R 1 . .
    N N1 0.76861(13) 0.5587(3) 0.23906(14) 0.0552(5) Uani d . 1 . .
    N N2 0.81642(15) 0.4606(3) 0.31122(14) 0.0652(6) Uani d . 1 . .
    H H2A 0.8355 0.3597 0.3025 0.078 Uiso calc R 1 . .
    N N3 0.77726(14) 0.0577(3) 0.26606(14) 0.0596(5) Uani d . 1 . .
    N N4 0.85235(15) -0.0392(3) 0.31071(16) 0.0692(6) Uani d . 1 . .
    H H4 0.8447 -0.1414 0.3286 0.083 Uiso calc R 1 . .
    O O1 0.66343(14) 0.7290(3) 0.08659(13) 0.0860(7) Uani d . 1 . .
    O O2 0.81342(12) 0.6698(2) 0.41521(12) 0.0673(5) Uani d . 1 . .
    O O3 0.87484(17) 0.4105(3) 0.45826(13) 0.0932(7) Uani d . 1 . .
    O O4 0.61942(13) 0.2275(3) 0.17282(18) 0.1027(8) Uani d . 1 . .
    O O5 0.95630(12) 0.1665(2) 0.30007(12) 0.0699(5) Uani d . 1 . .
    O O6 0.99994(13) -0.0822(3) 0.37459(16) 0.0895(7) Uani d . 1 . .
loop_
    _atom_site_aniso_label
    _atom_site_aniso_U_11
    _atom_site_aniso_U_22
    _atom_site_aniso_U_33
    _atom_site_aniso_U_12
    _atom_site_aniso_U_13
    _atom_site_aniso_U_23
    C1 0.0933(19) 0.090(2) 0.0653(18) -0.024(2) 0.0181(15) -0.0164(18)
    C2 0.090(2) 0.131(3) 0.0597(19) -0.034(2) 0.0009(16) 0.004(2)
    C3 0.097(2) 0.118(3) 0.080(2) 0.012(2) 0.0033(18) 0.024(2)
    C4 0.0599(13) 0.0630(19) 0.0627(17) -0.0120(13) 0.0170(11) -0.0070(14)
    C5 0.0606(12) 0.0503(16) 0.0669(16) -0.0080(11) 0.0217(11) -0.0033(13)
    C6 0.0688(14) 0.0525(16) 0.0598(16) 0.0034(12) 0.0191(11) 0.0131(13)
    C7 0.186(4) 0.101(3) 0.063(2) 0.045(3) 0.021(2) 0.022(2)
    C8 0.0559(16) 0.103(3) 0.200(4) 0.0057(19) 0.014(2) 0.072(3)
    C9 0.0562(15) 0.102(3) 0.129(3) -0.0063(18) 0.0139(16) 0.034(3)
    C10 0.0716(16) 0.0723(18) 0.088(2) -0.0234(16) 0.0139(14) 0.0125(16)
    C11 0.0673(15) 0.0484(16) 0.0684(16) -0.0082(12) 0.0168(12) 0.0072(13)
    C12 0.0711(15) 0.0428(14) 0.0618(15) -0.0042(12) 0.0172(11) 0.0016(11)
    C13 0.0668(15) 0.0493(15) 0.0629(15) 0.0061(13) 0.0108(11) 0.0055(13)
    C14 0.0683(19) 0.096(3) 0.185(4) 0.0045(19) -0.007(2) 0.036(3)
    N1 0.0628(11) 0.0452(12) 0.0577(13) -0.0017(9) 0.0159(9) 0.0039(10)
    N2 0.0882(15) 0.0433(11) 0.0659(14) 0.0111(11) 0.0237(11) 0.0071(11)
    N3 0.0637(12) 0.0448(12) 0.0693(13) 0.0024(10) 0.0158(10) 0.0078(10)
    N4 0.0663(12) 0.0437(11) 0.0940(16) 0.0038(10) 0.0148(11) 0.0182(12)
    O1 0.0971(14) 0.0878(16) 0.0700(13) 0.0182(12) 0.0162(10) 0.0062(11)
    O2 0.0868(12) 0.0485(11) 0.0639(11) 0.0061(10) 0.0154(9) 0.0031(9)
    O3 0.1460(19) 0.0685(15) 0.0641(12) 0.0357(14) 0.0256(12) 0.0230(11)
    O4 0.0575(10) 0.0748(14) 0.171(2) -0.0016(10) 0.0218(12) 0.0520(15)
    O5 0.0733(10) 0.0521(11) 0.0783(12) -0.0049(10) 0.0092(9) 0.0131(10)
    O6 0.0698(11) 0.0645(14) 0.1240(17) 0.0081(10) 0.0075(11) 0.0283(13)
_geom_special_details
;
All e.s.d.'s (except the e.s.d. in the dihedral angle between two l.s. planes)
are estimated using the full covariance matrix. The cell e.s.d.'s are taken
into account individually in the estimation of e.s.d.'s in distances, angles
and torsion angles; correlations between e.s.d.'s in cell parameters are only
used when they are defined by crystal symmetry. An approximate (isotropic)
treatment of cell e.s.d.'s is used for estimating e.s.d.'s involving l.s.
planes.
;
loop_
    _geom_bond_atom_site_label_1
    _geom_bond_atom_site_label_2
    _geom_bond_site_symmetry_2
    _geom_bond_distance
    _geom_bond_publ_flag
    C1 C4 . 1.351(4) ?
    C1 C2 . 1.421(6) ?
    C1 H1 . 0.93 ?
    C2 C3 . 1.322(6) ?
    C2 H2 . 0.93 ?
    C3 O1 . 1.364(4) ?
    C3 H3 . 0.93 ?
    C4 O1 . 1.362(4) ?
    C4 C5 . 1.432(4) ?
    C5 N1 . 1.273(3) ?
    C5 H5 . 0.93 ?
    C6 O2 . 1.206(4) ?
    C6 O3 . 1.337(3) ?
    C6 N2 . 1.350(3) ?
    C7 O3 . 1.450(4) ?
    C7 H7A . 0.96 ?
    C7 H7B . 0.96 ?
    C7 H7C . 0.96 ?
    C8 C9 . 1.309(5) ?
    C8 O4 . 1.368(4) ?
    C8 H8 . 0.93 ?
    C9 C10 . 1.406(5) ?
    C9 H9 . 0.93 ?
    C10 C11 . 1.343(4) ?
    C10 H10 . 0.93 ?
    C11 O4 . 1.357(3) ?
    C11 C12 . 1.423(3) ?
    C12 N3 . 1.277(3) ?
    C12 H12 . 0.93 ?
    C13 O5 . 1.206(3) ?
    C13 O6 . 1.334(3) ?
    C13 N4 . 1.344(3) ?
    C14 O6 . 1.454(4) ?
    C14 H14A . 0.96 ?
    C14 H14B . 0.96 ?
    C14 H14C . 0.96 ?
    N1 N2 . 1.370(3) ?
    N2 H2A . 0.86 ?
    N3 N4 . 1.373(3) ?
    N4 H4 . 0.86 ?
loop_
    _geom_angle_atom_site_label_1
    _geom_angle_atom_site_label_2
    _geom_angle_atom_site_label_3
    _geom_angle_site_symmetry_1
    _geom_angle_site_symmetry_3
    _geom_angle
    _geom_angle_publ_flag
    C4 C1 C2 . . 106.0(3) ?
    C4 C1 H1 . . 127.0 ?
    C2 C1 H1 . . 127.0 ?
    C3 C2 C1 . . 107.2(3) ?
    C3 C2 H2 . . 126.4 ?
    C1 C2 H2 . . 126.4 ?
    C2 C3 O1 . . 110.3(4) ?
    C2 C3 H3 . . 124.8 ?
    O1 C3 H3 . . 124.8 ?
    C1 C4 O1 . . 109.7(3) ?
    C1 C4 C5 . . 131.0(3) ?
    O1 C4 C5 . . 119.2(2) ?
    N1 C5 C4 . . 121.6(2) ?
    N1 C5 H5 . . 119.2 ?
    C4 C5 H5 . . 119.2 ?
    O2 C6 O3 . . 124.2(3) ?
    O2 C6 N2 . . 125.9(2) ?
    O3 C6 N2 . . 109.9(3) ?
    O3 C7 H7A . . 109.5 ?
    O3 C7 H7B . . 109.5 ?
    H7A C7 H7B . . 109.5 ?
    O3 C7 H7C . . 109.5 ?
    H7A C7 H7C . . 109.5 ?
    H7B C7 H7C . . 109.5 ?
    C9 C8 O4 . . 110.5(3) ?
    C9 C8 H8 . . 124.8 ?
    O4 C8 H8 . . 124.8 ?
    C8 C9 C10 . . 106.8(3) ?
    C8 C9 H9 . . 126.6 ?
    C10 C9 H9 . . 126.6 ?
    C11 C10 C9 . . 107.4(3) ?
    C11 C10 H10 . . 126.3 ?
    C9 C10 H10 . . 126.3 ?
    C10 C11 O4 . . 108.7(3) ?
    C10 C11 C12 . . 133.1(3) ?
    O4 C11 C12 . . 118.1(2) ?
    N3 C12 C11 . . 122.1(2) ?
    N3 C12 H12 . . 119.0 ?
    C11 C12 H12 . . 119.0 ?
    O5 C13 O6 . . 125.1(2) ?
    O5 C13 N4 . . 125.6(2) ?
    O6 C13 N4 . . 109.4(2) ?
    O6 C14 H14A . . 109.5 ?
    O6 C14 H14B . . 109.5 ?
    H14A C14 H14B . . 109.5 ?
    O6 C14 H14C . . 109.5 ?
    H14A C14 H14C . . 109.5 ?
    H14B C14 H14C . . 109.5 ?
    C5 N1 N2 . . 115.3(2) ?
    C6 N2 N1 . . 118.1(2) ?
    C6 N2 H2A . . 120.9 ?
    N1 N2 H2A . . 120.9 ?
    C12 N3 N4 . . 115.6(2) ?
    C13 N4 N3 . . 118.9(2) ?
    C13 N4 H4 . . 120.5 ?
    N3 N4 H4 . . 120.5 ?
    C4 O1 C3 . . 106.7(3) ?
    C6 O3 C7 . . 114.9(3) ?
    C11 O4 C8 . . 106.6(2) ?
    C13 O6 C14 . . 116.3(2) ?
loop_
    _geom_torsion_atom_site_label_1
    _geom_torsion_atom_site_label_2
    _geom_torsion_atom_site_label_3
    _geom_torsion_atom_site_label_4
    _geom_torsion_site_symmetry_1
    _geom_torsion_site_symmetry_2
    _geom_torsion_site_symmetry_3
    _geom_torsion_site_symmetry_4
    _geom_torsion
    _geom_torsion_publ_flag
    C4 C1 C2 C3 . . . . 1.7(4) ?
    C1 C2 C3 O1 . . . . -1.6(4) ?
    C2 C1 C4 O1 . . . . -1.1(3) ?
    C2 C1 C4 C5 . . . . 177.6(3) ?
    C1 C4 C5 N1 . . . . 178.0(3) ?
    O1 C4 C5 N1 . . . . -3.3(3) ?
    O4 C8 C9 C10 . . . . 0.8(6) ?
    C8 C9 C10 C11 . . . . -0.6(5) ?
    C9 C10 C11 O4 . . . . 0.1(4) ?
    C9 C10 C11 C12 . . . . 178.3(3) ?
    C10 C11 C12 N3 . . . . -171.0(3) ?
    O4 C11 C12 N3 . . . . 7.0(4) ?
    C4 C5 N1 N2 . . . . 177.8(2) ?
    O2 C6 N2 N1 . . . . -4.2(4) ?
    O3 C6 N2 N1 . . . . 176.2(2) ?
    C5 N1 N2 C6 . . . . -178.6(2) ?
    C11 C12 N3 N4 . . . . 178.7(2) ?
    O5 C13 N4 N3 . . . . -3.8(4) ?
    O6 C13 N4 N3 . . . . 176.4(2) ?
    C12 N3 N4 C13 . . . . -179.1(2) ?
    C1 C4 O1 C3 . . . . 0.2(3) ?
    C5 C4 O1 C3 . . . . -178.8(2) ?
    C2 C3 O1 C4 . . . . 0.9(4) ?
    O2 C6 O3 C7 . . . . -0.4(4) ?
    N2 C6 O3 C7 . . . . 179.2(3) ?
    C10 C11 O4 C8 . . . . 0.3(4) ?
    C12 C11 O4 C8 . . . . -178.1(3) ?
    C9 C8 O4 C11 . . . . -0.7(5) ?
    O5 C13 O6 C14 . . . . -0.8(5) ?
    N4 C13 O6 C14 . . . . 179.0(3) ?
loop_
    _geom_hbond_atom_site_label_D
    _geom_hbond_atom_site_label_H
    _geom_hbond_atom_site_label_A
    _geom_hbond_site_symmetry_A
    _geom_hbond_distance_DH
    _geom_hbond_distance_HA
    _geom_hbond_distance_DA
    _geom_hbond_angle_DHA
    _geom_hbond_publ_flag
    N2 H2A O5 . 0.86 2.36 3.138(3) 151 yes
    N2 H2A N3 . 0.86 2.52 3.242(3) 141 yes
    N4 H4 O2 1_545 0.86 2.11 2.913(3) 156 yes
    C2 H2 O5 4_655 0.93 2.60 3.521(4) 172 yes
    C10 H10 O5 3_445 0.93 2.59 3.508(4) 171 yes
data_global
_journal_date_recd_electronic     2008-10-15
_journal_date_accepted     2008-10-16
_journal_name_full     'Acta Crystallographica, Section E'
_journal_year     2008
_journal_volume     64
_journal_issue     11
_journal_page_first     o2146
_journal_page_last     o2146
_journal_paper_category     QO
_journal_coeditor_code     CI2688
_publ_contact_author_name     'Xian-Chao Hu'
_publ_contact_author_address
;
Research Center of Analysis and Measurement
Zhejiang University of Technology
Hangzhou 310014
People's Republic of China
;
_publ_contact_author_email     zgdhxc@126.com
_publ_contact_author_fax     '++86-571-88320961'
_publ_contact_author_phone     '++86-571-88320085'
_publ_section_title
;
(<i>E</i>)-Methyl <i>N</i>'-(2-furylmethylene)hydrazinecarboxylate
;
loop_
    _publ_author_name
    _publ_author_address
    'Lu-Ping Lv'
;
Department of Chemical Engineering
Hangzhou Vocational and Technical College
Hangzhou 310018
People's Republic of China
;
    'Yong-Zhao Zhang'
;
Department of Chemical Engineering
Hangzhou Vocational and Technical College
Hangzhou 310018
People's Republic of China
;
    'Xiao-Min Ding'
;
Department of Chemical Engineering
Hangzhou Vocational and Technical College
Hangzhou 310018
People's Republic of China
;
    'Wen-Bo Yu'
;
Zhejiang Xinan Chemical Industrial Group Co. Ltd.
Jiande 311604
People's Republic of China
;
    'Xian-Chao Hu'
;
Research Center of Analysis and Measurement
Zhejiang University of Technology
Hangzhou 310014
People's Republic of China
;
