# Supplementary material for: (E)-Methyl N′-(2-furylmethyl­ene)­hydrazinecarboxyl­ate
Source: Acta Crystallogr Sect E Struct Rep Online. 2008 Oct 22;64(Pt 11):o2146. doi: 10.1107/S1600536808033825 (PMC2959771; doi:10.1107/S1600536808033825)
Supplement: Supplementary file 2 [file e-64-o2146-Isup2.hkl]

#
# h,k,l, Fc-squared, Fo-squared, sigma(Fo-squared) and status flag
#
data_I
_shelx_title ' n in C 1 2 1'
_shelx_refln_list_code          4
_shelx_F_calc_maximum      212.03
_exptl_crystal_F_000       704.00
_reflns_d_resolution_high  0.8407
 
loop_
 _symmetry_equiv_pos_as_xyz
 'x, y, z'
 '-x, y, -z'
 'x+1/2, y+1/2, z'
 '-x+1/2, y+1/2, -z'
 
_cell_length_a    14.9185
_cell_length_b     7.8124
_cell_length_c    15.1299
_cell_angle_alpha  90.000
_cell_angle_beta  105.251
_cell_angle_gamma  90.000
 
_shelx_F_squared_multiplier     1.000
 
loop_
 _refln_index_h
 _refln_index_k
 _refln_index_l
 _refln_F_squared_calc
 _refln_F_squared_meas
 _refln_F_squared_sigma
 _refln_observed_status
   2   0   0     1130.29     1121.15     12.28 o
   4   0   0     1218.87     1190.98     18.57 o
   6   0   0     2041.52     1948.88     24.44 o
   8   0   0      268.12      331.12      5.35 o
  10   0   0       80.27       87.38      3.06 o
  12   0   0       83.48       80.52      3.97 o
  14   0   0      108.25      110.36      5.04 o
  16   0   0        1.42        0.66      1.78 o
   1   1   0      104.15       95.51      2.95 o
   3   1   0     4774.62     4547.31     35.98 o
   5   1   0      394.96      349.60      4.11 o
   7   1   0      191.03      207.27      2.71 o
   9   1   0      231.49      222.54      3.17 o
  11   1   0       45.90       46.61      2.85 o
  13   1   0       81.03       85.08      3.03 o
  15   1   0       37.72       37.90      2.55 o
  17   1   0        4.49        2.10      2.29 o
   0   2   0    20986.41    21117.79    250.63 o
   2   2   0     4930.52     4992.04     66.40 o
   4   2   0     1324.92     1289.06     12.34 o
   6   2   0      271.45      306.73      3.71 o
   8   2   0      300.51      279.15      3.88 o
  10   2   0       73.65       66.60      2.23 o
  12   2   0      250.27      257.51      4.49 o
  14   2   0       53.55       55.19      2.75 o
  16   2   0        2.29        0.78      1.69 o
   1   3   0      106.52      103.30      2.62 o
   3   3   0      915.03      975.78     11.09 o
   5   3   0      121.60      108.64      2.35 o
   7   3   0      622.87      641.36      6.47 o
   9   3   0       18.91       19.07      2.01 o
  11   3   0       71.07       63.50      2.44 o
  13   3   0      114.64      114.41      4.19 o
  15   3   0       19.43       19.02      1.91 o
   0   4   0     4074.74     3841.20     72.33 o
   2   4   0     1110.86     1140.70      9.17 o
   4   4   0      790.08      783.56      6.69 o
   6   4   0      503.50      504.01      8.24 o
   8   4   0       18.67       20.41      1.84 o
  10   4   0       14.77       14.05      1.44 o
  12   4   0       16.83       20.84      2.13 o
  14   4   0       23.45       22.73      2.04 o
   1   5   0      155.27      158.53      2.85 o
   3   5   0      456.34      475.15      5.63 o
   5   5   0      778.84      778.74      8.42 o
   7   5   0      390.46      367.34      5.54 o
   9   5   0       49.04       50.62      2.87 o
  11   5   0       84.57       82.26      3.02 o
  13   5   0        6.74        6.02      1.52 o
   0   6   0      138.82      146.71      4.70 o
   2   6   0       16.22       19.40      1.56 o
   4   6   0       57.68       54.49      4.19 o
   6   6   0        3.48        2.90      1.15 o
   8   6   0      252.58      262.37      4.80 o
  10   6   0       61.67       66.12      2.88 o
  12   6   0        0.88        1.03      1.36 o
   1   7   0        3.43        4.29      1.24 o
   3   7   0       65.86       64.28      2.64 o
   5   7   0      295.70      307.76      6.32 o
   7   7   0       81.54       87.26      4.67 o
   9   7   0       16.79       17.42      2.18 o
  11   7   0        8.99       10.43      2.00 o
   2   8   0       86.80       84.66     10.33 o
   4   8   0       62.86       68.16     10.81 o
   6   8   0        4.83        4.61      3.47 o
   8   8   0        6.11        3.57      2.77 o
 -16   0   1       11.22       17.34      2.97 o
 -14   0   1      142.84      135.65      9.91 o
 -12   0   1      121.50      122.20      4.53 o
 -10   0   1        1.79        2.00      0.95 o
  -8   0   1        0.34        0.00      0.72 o
  -6   0   1     3234.08     3201.49     34.87 o
  -4   0   1     2519.34     2525.62     38.19 o
  -2   0   1     2155.32     2109.24     32.26 o
   0   0   1        3.59        5.09      0.62 o
   2   0   1       68.51       66.30      1.97 o
   4   0   1      260.71      292.62      4.94 o
   6   0   1     1911.70     1823.64     16.77 o
   8   0   1      482.68      448.93      6.51 o
  10   0   1       62.41       77.12      3.82 o
  12   0   1      916.12      876.41     13.55 o
  14   0   1        0.01        0.00      1.42 o
  16   0   1       13.58       17.08      2.89 o
 -17   1   1        6.74        4.54      2.92 o
 -15   1   1       47.92       48.57      2.68 o
 -13   1   1       76.10       76.65      3.15 o
 -11   1   1        7.25        5.27      0.95 o
  -9   1   1      539.40      538.61      5.32 o
  -7   1   1      592.22      606.10      5.27 o
  -5   1   1      274.79      325.88      3.95 o
  -3   1   1    38299.79    39121.34    316.00 o
  -1   1   1      151.71      140.78      1.75 o
   1   1   1      280.35      270.28      3.94 o
   3   1   1     1377.30     1477.26     11.82 o
   5   1   1     1459.42     1449.24     12.24 o
   7   1   1       99.58      104.65      2.67 o
   9   1   1       96.83       96.44      2.10 o
  11   1   1      518.04      492.11      6.06 o
  13   1   1      271.60      264.66      5.06 o
  15   1   1       11.47       11.62      2.87 o
 -16   2   1       39.89       45.28      2.81 o
 -14   2   1       10.83       10.05      1.92 o
 -12   2   1      192.77      187.28      3.78 o
 -10   2   1        4.72        5.67      0.93 o
  -8   2   1      964.63      981.03      8.48 o
  -6   2   1     1073.40     1105.90      9.80 o
  -4   2   1    11815.57    11854.85     84.50 o
  -2   2   1     5497.38     5489.06     43.73 o
   0   2   1    12690.52    12435.95    131.52 o
   2   2   1      334.61      400.58      4.82 o
   4   2   1      503.97      462.15      5.88 o
   6   2   1     2604.48     2707.04     18.02 o
   8   2   1      608.80      584.03      6.10 o
  10   2   1      133.52      140.32      4.39 o
  12   2   1      223.71      226.65      4.26 o
  14   2   1       36.19       34.60      2.36 o
  16   2   1        4.21        7.40      1.70 o
 -15   3   1       42.27       54.08      2.75 o
 -13   3   1        3.24        3.36      1.19 o
 -11   3   1       31.80       32.61      1.89 o
  -9   3   1       82.77       74.60      2.29 o
  -7   3   1      404.83      382.19      5.43 o
  -5   3   1      365.36      375.31      4.54 o
  -3   3   1      349.04      331.66      5.31 o
  -1   3   1       40.02       46.12      3.62 o
   1   3   1       18.59       17.11      3.87 o
   3   3   1      891.92      873.58      9.41 o
   5   3   1      700.96      724.02      6.60 o
   7   3   1      228.45      217.73      3.91 o
   9   3   1       19.60       21.19      1.50 o
  11   3   1       45.66       40.20      2.19 o
  13   3   1       32.24       30.49      2.07 o
  15   3   1       13.49       11.05      1.99 o
 -14   4   1       29.09       28.65      2.24 o
 -12   4   1      134.80      130.34      3.91 o
 -10   4   1      195.03      183.34      3.73 o
  -8   4   1      470.90      439.30      5.53 o
  -6   4   1      367.48      395.51      4.92 o
  -4   4   1      214.42      213.18      4.53 o
  -2   4   1      403.98      390.44      4.98 o
   0   4   1     2175.70     2225.91     18.88 o
   2   4   1      781.40      789.48      9.23 o
   4   4   1       87.17       78.37      4.54 o
   6   4   1       71.18       84.97      2.27 o
   8   4   1      430.27      425.97      6.42 o
  10   4   1      167.93      171.46      4.81 o
  12   4   1      172.77      166.01      7.52 o
  14   4   1        6.98        6.62      1.50 o
 -13   5   1       72.99       78.00      3.22 o
 -11   5   1       64.34       60.23      2.66 o
  -9   5   1        3.60        4.41      1.61 o
  -7   5   1       68.44       61.51      2.33 o
  -5   5   1      191.96      188.44      3.49 o
  -3   5   1       74.34       91.06      3.32 o
  -1   5   1       11.78        9.42      3.66 o
   1   5   1       43.70       44.29      2.20 o
   3   5   1      109.83      110.43      6.13 o
   5   5   1      444.57      430.15      6.44 o
   7   5   1        9.88        6.85      1.20 o
   9   5   1      101.26       91.98      3.82 o
  11   5   1      149.60      142.12      3.71 o
  13   5   1       50.71       53.17      2.83 o
 -12   6   1       14.85       25.04      2.33 o
 -10   6   1       16.21       19.16      2.24 o
  -8   6   1       85.26       69.61      2.97 o
  -6   6   1      108.33      116.67      5.36 o
  -4   6   1       76.77       78.33      4.07 o
  -2   6   1       41.61       50.60      2.13 o
   0   6   1       95.84       89.76      2.92 o
   2   6   1      447.98      481.02     10.38 o
   4   6   1      137.91      149.06      4.63 o
   6   6   1      149.09      152.59      3.53 o
   8   6   1      354.81      363.74      7.89 o
  10   6   1       20.66       17.65      1.88 o
  12   6   1       18.52       18.19      1.97 o
 -11   7   1        2.46        3.88      1.85 o
  -9   7   1       17.16       15.99      2.61 o
  -7   7   1       32.64       33.63      3.32 o
  -5   7   1      129.49      143.94      4.23 o
  -3   7   1      166.64      161.96      4.31 o
  -1   7   1        5.65        4.26      1.58 o
   1   7   1        3.35        2.84      1.62 o
   3   7   1       64.53       63.31      3.72 o
   5   7   1      139.64      139.00      4.16 o
   7   7   1      130.21      132.80      3.90 o
   9   7   1        1.18        0.00      1.46 o
  -8   8   1       15.30       23.58      2.85 o
  -6   8   1       81.96       94.03      5.12 o
  -4   8   1       29.10       30.64      3.78 o
  -2   8   1       33.96       37.95      3.79 o
   0   8   1       51.14       41.99      4.54 o
   2   8   1       79.57       81.00      8.75 o
   4   8   1       46.63       49.37      4.51 o
   6   8   1       33.64       39.87      5.42 o
   8   8   1        9.17       10.22      4.86 o
 -16   0   2        1.01        0.41      1.78 o
 -14   0   2       31.24       33.36      3.11 o
 -12   0   2      115.66      109.81      4.47 o
 -10   0   2       66.14       60.62      2.64 o
  -8   0   2      928.34      959.19     10.68 o
  -6   0   2     2123.84     2339.36     26.35 o
  -4   0   2    27525.30    27229.59    596.48 o
  -2   0   2    11242.01    10440.79    188.70 o
   0   0   2     3985.42     4014.15     40.84 o
   2   0   2     8846.07     9238.83    128.15 o
   4   0   2      877.02      974.21     12.20 o
   6   0   2       55.17       70.32      2.14 o
   8   0   2     1236.27     1256.21     13.42 o
  10   0   2      234.49      210.10      4.72 o
  12   0   2       27.45       28.00      2.83 o
  14   0   2       19.49       18.67      2.64 o
  16   0   2        5.95        5.97      2.27 o
 -17   1   2        4.97        5.56      1.57 o
 -15   1   2        7.85        6.76      1.54 o
 -13   1   2      226.86      219.67      4.15 o
 -11   1   2      161.09      159.16      3.18 o
  -9   1   2      880.75      858.44      7.28 o
  -7   1   2     2414.85     2267.88     14.48 o
  -5   1   2    11206.49    10726.70     77.90 o
  -3   1   2     4723.38     4635.32     41.34 o
  -1   1   2     1258.35     1132.46     17.63 o
   1   1   2     2984.04     3002.17     40.61 o
   3   1   2      911.79      954.85      9.14 o
   5   1   2     2355.78     2378.76     18.94 o
   7   1   2      132.74      163.36      3.10 o
   9   1   2      288.25      299.81      4.22 o
  11   1   2      287.56      272.36      4.44 o
  13   1   2        3.17        1.07      1.04 o
  15   1   2       10.18       12.29      1.85 o
 -16   2   2        5.75        4.27      1.37 o
 -14   2   2       12.37       12.78      1.53 o
 -12   2   2       95.72       85.80      2.73 o
 -10   2   2        7.41        6.70      1.01 o
  -8   2   2      895.37      929.94      7.48 o
  -6   2   2     2602.57     2474.82     17.31 o
  -4   2   2     1709.62     1760.10     15.72 o
  -2   2   2     1488.57     1408.14     11.57 o
   0   2   2     5386.36     5184.75    146.85 o
   2   2   2     4980.20     4624.22     62.43 o
   4   2   2      141.53      150.11      2.57 o
   6   2   2      259.55      286.87      3.31 o
   8   2   2      110.04      122.78      3.82 o
  10   2   2      123.32      119.63      2.85 o
  12   2   2       27.11       30.17      1.96 o
  14   2   2       13.61       16.53      2.14 o
  16   2   2       11.42        5.81      2.26 o
 -15   3   2       19.33       22.28      2.00 o
 -13   3   2      216.30      216.08      4.36 o
 -11   3   2       90.74       88.11      2.70 o
  -9   3   2       76.10       78.13      2.30 o
  -7   3   2     1397.37     1432.30     13.77 o
  -5   3   2      561.36      558.54      6.35 o
  -3   3   2      513.64      551.29      6.81 o
  -1   3   2     1520.09     1579.77     14.70 o
   1   3   2        0.84        0.39      0.65 o
   3   3   2      264.91      267.29      3.90 o
   5   3   2     2050.28     2168.14     15.36 o
   7   3   2      324.44      356.97      4.61 o
   9   3   2       73.61       86.36      2.56 o
  11   3   2      183.06      161.62      3.66 o
  13   3   2       13.44       14.35      1.63 o
  15   3   2        3.74        3.80      1.52 o
 -14   4   2        4.61        0.94      1.28 o
 -12   4   2       15.84       18.46      1.69 o
 -10   4   2        7.34        5.50      1.43 o
  -8   4   2      544.76      543.34      6.63 o
  -6   4   2      664.20      715.60      8.13 o
  -4   4   2      246.22      262.31      5.66 o
  -2   4   2      998.19     1006.08      8.89 o
   0   4   2      694.48      722.94      7.51 o
   2   4   2      264.51      278.36      4.09 o
   4   4   2      488.44      490.66      6.19 o
   6   4   2       96.32       91.77      2.37 o
   8   4   2      288.50      294.83      4.55 o
  10   4   2       84.11       79.03      2.76 o
  12   4   2       27.58       31.21      2.15 o
  14   4   2       13.79       12.71      1.78 o
 -13   5   2       23.58       19.12      2.74 o
 -11   5   2       22.17       22.26      1.83 o
  -9   5   2      311.49      325.15      5.51 o
  -7   5   2      124.78      125.88      3.52 o
  -5   5   2      341.30      338.66      6.29 o
  -3   5   2      402.68      439.55      6.27 o
  -1   5   2      803.92      850.04     13.49 o
   1   5   2       95.57      105.42      4.32 o
   3   5   2      213.05      205.54      3.44 o
   5   5   2       59.61       54.20      2.43 o
   7   5   2       46.95       56.56      2.29 o
   9   5   2      303.21      300.90      5.01 o
  11   5   2       29.39       23.54      3.59 o
  13   5   2        0.22        0.00      1.24 o
 -12   6   2        5.61        2.06      1.57 o
 -10   6   2        2.97        2.78      1.44 o
  -8   6   2      213.37      224.02      6.20 o
  -6   6   2      138.42      155.54      4.62 o
  -4   6   2       32.79       32.75      2.28 o
  -2   6   2      165.24      131.74      6.55 o
   0   6   2       27.27       28.98      1.98 o
   2   6   2      285.13      249.71      5.51 o
   4   6   2       93.11       81.64      3.11 o
   6   6   2      329.65      311.02      5.30 o
   8   6   2       31.30       32.77      2.17 o
  10   6   2       82.55       77.16      5.15 o
  12   6   2       20.49       24.26      2.20 o
 -11   7   2        1.02        0.00      2.53 o
  -9   7   2        6.77        5.25      3.22 o
  -7   7   2       74.98       72.94      4.58 o
  -5   7   2       72.44       72.59      4.57 o
  -3   7   2      107.88      109.93      4.49 o
  -1   7   2      144.10      143.48      4.92 o
   1   7   2        2.18        0.00      1.69 o
   3   7   2       49.58       50.05      4.05 o
   5   7   2      163.79      183.46      6.06 o
   7   7   2       72.70       82.18      4.68 o
   9   7   2       11.16        8.77      3.13 o
  -8   8   2       17.75       16.88      4.94 o
  -6   8   2       91.79       97.97      7.90 o
  -4   8   2       37.41       43.53      4.66 o
  -2   8   2       69.32       54.79     12.72 o
   0   8   2       55.24       53.41      4.24 o
   2   8   2       74.98       74.85      4.36 o
   4   8   2      123.67      139.00      5.83 o
   6   8   2        0.86        0.00      3.16 o
  -3   9   2       29.48       29.95      7.40 o
  -1   9   2       31.09       37.62      8.90 o
   1   9   2        0.02        2.70      5.82 o
   3   9   2        0.33        7.75      6.21 o
 -16   0   3        0.75        0.00      2.45 o
 -14   0   3      314.98      306.81     14.38 o
 -12   0   3       53.14       56.01      4.63 o
 -10   0   3       33.38       35.95      2.49 o
  -8   0   3     3044.17     3029.92     32.13 o
  -6   0   3     5172.91     5173.35     54.15 o
  -2   0   3      260.83      277.08      4.14 o
   0   0   3     1134.71     1121.24     13.72 o
   2   0   3      544.72      512.03      7.11 o
   4   0   3      554.27      537.99      9.94 o
   6   0   3       14.55       14.82      1.37 o
   8   0   3      502.94      491.88      8.23 o
  10   0   3       13.76       15.06      2.03 o
  12   0   3      268.57      269.86      7.12 o
  14   0   3        0.85        0.89      1.64 o
  16   0   3        8.63        7.42      4.05 o
 -17   1   3        0.08        0.00      1.32 o
 -15   1   3       31.31       30.49      2.21 o
 -13   1   3      150.56      158.32      3.63 o
 -11   1   3      126.48      121.71      2.79 o
  -9   1   3       73.49       74.01      2.48 o
  -7   1   3     2099.46     2024.01     15.20 o
  -5   1   3      781.83      702.93      7.59 o
  -3   1   3      194.18      189.93      2.48 o
  -1   1   3    44956.57    46429.22    404.84 o
   1   1   3     1617.53     1645.52     14.05 o
   3   1   3      210.40      222.77      4.27 o
   5   1   3       13.28       13.71      1.21 o
   7   1   3      718.63      708.49      6.34 o
   9   1   3      343.25      355.45      4.75 o
  11   1   3      277.77      274.58      4.54 o
  13   1   3      140.16      141.42      3.87 o
  15   1   3        4.11        4.77      1.64 o
 -16   2   3        0.28        1.78      1.29 o
 -14   2   3        9.91        8.44      1.39 o
 -12   2   3      247.41      237.85      5.22 o
 -10   2   3      114.33      118.50      3.27 o
  -8   2   3     3048.13     3037.98     19.13 o
  -6   2   3     1346.17     1304.84     11.06 o
  -4   2   3      271.38      303.67      3.86 o
  -2   2   3      495.76      542.65      5.40 o
   0   2   3     2170.16     2099.94     28.94 o
   2   2   3       94.80      111.77      2.09 o
   4   2   3      181.17      216.30      3.39 o
   6   2   3     1647.77     1697.22     11.76 o
   8   2   3      132.59      128.83      2.73 o
  10   2   3      254.64      251.47      6.04 o
  12   2   3       29.91       31.10      2.02 o
  14   2   3        2.96        2.85      1.37 o
 -15   3   3        8.19        7.04      1.41 o
 -13   3   3       17.47       19.61      1.69 o
 -11   3   3      207.47      192.32      3.69 o
  -9   3   3      380.42      384.80      6.53 o
  -7   3   3      606.03      637.27      6.53 o
  -5   3   3     1364.73     1371.36     10.89 o
  -3   3   3       21.19       25.09      1.23 o
  -1   3   3     1430.70     1373.55     33.64 o
   1   3   3      498.45      480.68      9.49 o
   3   3   3      128.73      121.05      2.31 o
   5   3   3        5.31        6.72      1.30 o
   7   3   3      687.45      678.29      9.75 o
   9   3   3       32.15       31.55      2.10 o
  11   3   3       56.49       48.46      2.34 o
  13   3   3       20.67       25.48      2.03 o
  15   3   3        1.17        0.94      1.93 o
 -14   4   3       32.19       27.89      2.16 o
 -12   4   3       14.72       11.73      1.51 o
 -10   4   3       38.15       38.46      2.10 o
  -8   4   3      549.66      536.21      8.44 o
  -6   4   3       61.15       64.27      2.06 o
  -4   4   3     1655.42     1644.43     13.09 o
  -2   4   3      214.87      198.30      4.63 o
   0   4   3       92.89       96.98      2.44 o
   2   4   3      835.30      809.60     12.02 o
   4   4   3      327.93      323.11      5.68 o
   6   4   3     1074.65     1016.28      9.17 o
   8   4   3      393.98      403.38      5.51 o
  10   4   3       50.29       57.35      3.80 o
  12   4   3        4.08        2.55      1.18 o
  14   4   3        1.51        0.18      1.40 o
 -13   5   3       18.27       14.81      2.08 o
 -11   5   3       81.79       79.78      3.48 o
  -9   5   3       34.87       39.06      3.00 o
  -7   5   3      112.93       99.97      3.65 o
  -5   5   3      104.84      102.26      2.88 o
  -3   5   3       80.32       73.46      2.41 o
  -1   5   3      115.50      118.83      3.87 o
   1   5   3       81.81       77.56      2.67 o
   3   5   3      126.64      124.91      2.88 o
   5   5   3      192.79      197.70      6.05 o
   7   5   3      311.58      313.56      4.86 o
   9   5   3       31.96       30.87      2.15 o
  11   5   3        0.80        1.12      1.19 o
  13   5   3        9.75       13.51      2.80 o
 -12   6   3       32.11       37.41      3.47 o
 -10   6   3        9.47        5.55      1.73 o
  -8   6   3      231.62      241.26      6.35 o
  -6   6   3      248.51      246.39     11.22 o
  -4   6   3       75.36       66.70      3.48 o
  -2   6   3       19.54       21.11      2.45 o
   0   6   3      152.91      148.99      6.86 o
   2   6   3      131.91      134.56      3.95 o
   4   6   3     1421.86     1382.23     13.88 o
   6   6   3      350.70      340.45      6.84 o
   8   6   3       25.15       30.37      2.86 o
  10   6   3       30.75       32.69      4.80 o
 -11   7   3        6.50        4.40      1.96 o
  -9   7   3       50.36       50.18      3.69 o
  -7   7   3       11.86       10.23      2.60 o
  -5   7   3      116.65      120.76      4.92 o
  -3   7   3       53.88       43.95      3.68 o
  -1   7   3      173.70      171.08      9.31 o
   1   7   3       20.31       20.39      2.63 o
   3   7   3       97.71      100.49      6.46 o
   5   7   3       51.37       53.98      3.98 o
   7   7   3      105.31      115.50      7.85 o
   9   7   3       26.72       30.24      3.63 o
  -8   8   3       19.70       16.63      2.72 o
  -6   8   3       33.20       29.57      4.50 o
  -4   8   3       58.09       63.92      4.19 o
  -2   8   3       13.81       15.78      5.49 o
   0   8   3       12.71       10.59      4.05 o
   2   8   3      123.43      141.01      5.70 o
   4   8   3       73.85       81.51      4.85 o
   6   8   3       73.16       71.32      4.89 o
  -3   9   3       16.91       22.94      3.51 o
  -1   9   3       14.00       10.61      3.04 o
   1   9   3       12.91        4.20      3.46 o
 -16   0   4        4.42        4.48      1.95 o
 -14   0   4       63.19       57.02      5.67 o
 -12   0   4      155.33      148.37      6.27 o
 -10   0   4      164.93      163.49      4.38 o
  -8   0   4       24.03       28.34      1.87 o
  -6   0   4      255.78      240.09      5.04 o
  -4   0   4     6801.99     6753.27    125.38 o
  -2   0   4    18865.63    19280.96    190.73 o
   0   0   4       39.23       27.02      2.12 o
   2   0   4       82.39       75.76      2.42 o
   4   0   4     1999.92     2061.28     28.83 o
   6   0   4     1476.41     1531.86     15.29 o
   8   0   4       20.21       19.07      1.72 o
  10   0   4      130.87      141.19      4.79 o
  12   0   4      103.89      105.38      4.87 o
  14   0   4        1.60        1.03      2.31 o
 -17   1   4        1.03        0.13      2.01 o
 -15   1   4       21.79       18.44      2.56 o
 -13   1   4       59.95       58.37      2.36 o
 -11   1   4      130.71      130.38      3.51 o
  -9   1   4     1857.45     1808.19     12.59 o
  -7   1   4      159.60      183.01      2.87 o
  -5   1   4      826.31      805.04      7.64 o
  -3   1   4      950.32      904.98     18.42 o
  -1   1   4    11399.37    11167.49     87.81 o
   1   1   4     2027.16     2127.06     22.98 o
   3   1   4      217.68      222.44      3.73 o
   5   1   4     1245.74     1295.65     10.99 o
   7   1   4      522.24      525.94      7.16 o
   9   1   4       42.87       43.35      2.31 o
  11   1   4      182.29      176.50      3.99 o
  13   1   4       26.38       27.68      2.16 o
  15   1   4       11.62       18.00      2.14 o
 -16   2   4       24.87       26.69      2.29 o
 -14   2   4       65.77       72.59      4.22 o
 -12   2   4      167.73      153.13      3.33 o
 -10   2   4      485.54      459.88      5.47 o
  -8   2   4      886.46      845.46      7.99 o
  -6   2   4      101.69       91.96      1.98 o
  -4   2   4      690.28      638.41      8.78 o
  -2   2   4     5058.61     5150.72     71.30 o
   0   2   4     1862.88     1920.47     33.97 o
   2   2   4      274.21      292.21      4.67 o
   4   2   4     4643.77     4876.19     32.11 o
   6   2   4      669.36      668.08      6.01 o
   8   2   4       78.34       76.14      2.26 o
  10   2   4      184.72      172.19      3.57 o
  12   2   4       32.99       38.30      2.24 o
  14   2   4        4.79        5.86      1.55 o
 -15   3   4       30.07       33.66      2.62 o
 -13   3   4       79.24       78.11      2.80 o
 -11   3   4      480.28      459.02      5.92 o
  -9   3   4       56.21       64.98      3.14 o
  -7   3   4     1293.64     1280.58     10.11 o
  -5   3   4      415.59      392.65      4.60 o
  -3   3   4       70.81       75.40      1.81 o
  -1   3   4       98.12      108.14      5.60 o
   1   3   4      860.56      828.97     21.57 o
   3   3   4      496.48      512.80      8.19 o
   5   3   4      195.60      207.68      3.21 o
   7   3   4      227.85      234.14      3.78 o
   9   3   4       40.61       41.36      2.20 o
  11   3   4      141.10      121.94      3.33 o
  13   3   4       26.34       31.43      2.29 o
 -16   4   4        0.40        1.09      1.80 o
 -14   4   4       37.61       36.22      2.50 o
 -12   4   4       39.26       39.94      2.19 o
 -10   4   4       89.89       81.99      3.09 o
  -8   4   4      215.77      185.99      4.31 o
  -6   4   4      115.15      120.22      2.53 o
  -4   4   4      124.85      129.10      2.71 o
  -2   4   4      571.24      574.32      6.04 o
   0   4   4     1196.41     1148.99     12.70 o
   2   4   4      447.93      430.13      5.11 o
   4   4   4      379.54      418.89      4.89 o
   6   4   4        4.11        5.51      0.97 o
   8   4   4      174.66      143.86      3.26 o
  10   4   4      110.49       96.46      3.09 o
  12   4   4       17.27       22.80      3.53 o
 -13   5   4        1.21        2.89      1.79 o
 -11   5   4      144.51      153.41      7.20 o
  -9   5   4      189.79      186.17      6.48 o
  -7   5   4       13.70       18.07      2.17 o
  -5   5   4      146.88      146.43      4.41 o
  -3   5   4      147.97      164.29      4.00 o
  -1   5   4      264.54      260.72     21.02 o
   1   5   4      300.78      305.65      4.95 o
   3   5   4      193.41      193.64      4.04 o
   5   5   4      197.85      199.77      3.85 o
   7   5   4       97.95       98.19      3.05 o
   9   5   4        9.94        8.11      1.51 o
  11   5   4        8.85       11.30      1.79 o
 -12   6   4        2.64        1.09      2.43 o
 -10   6   4       43.00       44.58      3.42 o
  -8   6   4      197.77      199.30      5.70 o
  -6   6   4       73.10       66.96      8.50 o
  -4   6   4       15.31       11.09      2.01 o
  -2   6   4       61.06       63.75      3.54 o
   0   6   4       57.48       55.71      3.01 o
   2   6   4      352.27      322.72      7.31 o
   4   6   4      677.79      653.21     11.21 o
   6   6   4      139.30      146.95      5.66 o
   8   6   4        4.54        4.76      2.19 o
  10   6   4       12.36        8.90      2.44 o
 -11   7   4        4.92        4.32      2.09 o
  -9   7   4       10.72        8.95      2.09 o
  -7   7   4       78.86       84.34      4.43 o
  -5   7   4       31.99       30.72      2.98 o
  -3   7   4      159.96      165.74      5.40 o
  -1   7   4       79.43       86.78      4.91 o
   1   7   4      448.18      444.79     14.10 o
   3   7   4       32.83       25.94     10.41 o
   5   7   4        4.84        2.04      2.08 o
   7   7   4       21.05       27.00      3.31 o
   9   7   4       38.53       47.02      4.87 o
  -8   8   4        9.41       10.83      2.44 o
  -6   8   4      129.37      133.84      6.63 o
  -4   8   4      101.59      106.31      5.08 o
  -2   8   4       52.04       57.10      4.52 o
   0   8   4       18.31       13.75      3.55 o
   2   8   4       72.70       78.01      8.04 o
   4   8   4       20.90       24.20      3.41 o
   6   8   4       26.07       26.43      3.58 o
  -1   9   4        4.44        5.18      2.70 o
 -16   0   5       59.33       68.45      4.29 o
 -14   0   5      106.20       99.13      4.47 o
 -12   0   5      145.57      127.91      3.97 o
 -10   0   5        1.63        1.54      0.99 o
  -8   0   5     1863.33     1888.62     17.96 o
  -6   0   5      213.60      228.36      6.85 o
  -4   0   5        0.22        0.00      0.70 o
  -2   0   5      193.00      165.78      3.50 o
   0   0   5      291.64      332.47      5.56 o
   2   0   5      157.28      155.97      3.81 o
   4   0   5       83.17       83.80      3.08 o
   6   0   5      298.11      314.37      8.49 o
   8   0   5      138.03      135.43      3.80 o
  10   0   5      820.87      810.15     12.80 o
  12   0   5        8.93        6.15      2.64 o
  14   0   5       14.47       13.02      4.32 o
 -17   1   5        2.69        2.75      1.35 o
 -15   1   5       16.86       13.32      1.69 o
 -13   1   5       85.80       87.81      2.74 o
 -11   1   5      139.75      138.34      2.92 o
  -9   1   5       25.25       28.06      1.33 o
  -7   1   5       78.55       76.90      4.14 o
  -5   1   5      805.28      773.08      7.50 o
  -3   1   5      968.01      910.28      9.71 o
  -1   1   5     4473.92     4403.34     41.54 o
   1   1   5     3656.12     3774.07     32.59 o
   3   1   5     1059.80     1116.84     11.27 o
   5   1   5      449.57      458.28      4.60 o
   7   1   5       21.26       20.33      1.25 o
   9   1   5       72.58       76.24      2.98 o
  11   1   5      259.07      249.20      6.38 o
  13   1   5       13.76       17.99      1.95 o
  15   1   5        1.39        0.00      1.70 o
 -16   2   5       10.51       11.38      1.71 o
 -14   2   5      212.59      207.60      4.26 o
 -12   2   5      387.53      376.03      5.30 o
 -10   2   5       86.93       87.60      2.60 o
  -8   2   5      132.76      143.78      3.53 o
  -6   2   5      193.84      172.51      2.73 o
  -4   2   5      602.25      572.44     11.40 o
  -2   2   5     3780.02     4019.21     55.37 o
   0   2   5      234.40      239.60      7.91 o
   2   2   5      668.89      685.27      8.14 o
   4   2   5     1492.87     1561.47     12.30 o
   6   2   5      222.66      227.81      3.39 o
   8   2   5      105.46       99.89      2.76 o
  10   2   5        8.64       11.70      1.43 o
  12   2   5        5.79        8.90      1.54 o
  14   2   5        3.14        4.49      1.56 o
 -15   3   5       16.96       14.38      2.50 o
 -13   3   5      123.03      127.14      3.36 o
 -11   3   5      131.69      114.10      8.30 o
  -9   3   5      700.40      703.47      9.53 o
  -7   3   5      183.04      175.94      3.06 o
  -5   3   5      446.59      451.28      5.03 o
  -3   3   5      847.75      843.06      7.39 o
  -1   3   5      947.07      910.31     10.64 o
   1   3   5     1906.42     1884.43     17.80 o
   3   3   5      824.84      858.23      7.95 o
   5   3   5      549.14      596.63      6.53 o
   7   3   5       67.21       67.29      2.19 o
   9   3   5       92.33       94.12      4.15 o
  11   3   5       14.46       10.27      1.44 o
  13   3   5       17.48       20.05      2.87 o
 -16   4   5        0.55        2.63      2.11 o
 -14   4   5      176.70      174.44      4.85 o
 -12   4   5       65.48       60.12      2.99 o
 -10   4   5      290.50      288.64      8.63 o
  -8   4   5       78.51       78.39      3.17 o
  -6   4   5      208.90      210.20      4.00 o
  -4   4   5      284.88      298.45      5.27 o
  -2   4   5      634.71      621.81     13.23 o
   0   4   5      516.41      531.98      8.47 o
   2   4   5      139.95      142.70      3.32 o
   4   4   5      587.94      637.21      7.58 o
   6   4   5      431.51      445.74      5.53 o
   8   4   5       36.56       44.28      2.12 o
  10   4   5       33.34       34.58      2.13 o
  12   4   5       18.43       22.40      2.13 o
 -13   5   5       20.25        9.43      4.02 o
 -11   5   5       10.73       11.89      2.10 o
  -9   5   5       58.75       62.35      3.82 o
  -7   5   5       63.29       70.01      3.62 o
  -5   5   5       76.47       59.47      2.74 o
  -3   5   5      121.53      128.76      4.51 o
  -1   5   5      604.76      579.18      9.46 o
   1   5   5      316.00      312.57      6.04 o
   3   5   5       71.29       64.83      3.60 o
   5   5   5       58.09       68.97      7.29 o
   7   5   5       27.82       30.40      3.08 o
   9   5   5      106.54      101.83     10.27 o
  11   5   5       31.84       26.81      3.44 o
 -12   6   5        6.41        6.31      2.11 o
 -10   6   5       51.51       47.89      5.07 o
  -8   6   5      158.28      157.21      6.03 o
  -6   6   5      231.70      248.27      6.49 o
  -4   6   5       54.27       50.47      4.72 o
  -2   6   5      200.12      187.59      4.91 o
   0   6   5      112.33       98.49      6.84 o
   2   6   5      493.46      479.84      9.29 o
   4   6   5      183.01      192.03      8.75 o
   6   6   5       71.50       79.45      4.93 o
   8   6   5       50.92       60.37      4.30 o
  10   6   5        3.48        6.57      3.57 o
 -11   7   5        3.86        3.11      2.44 o
  -9   7   5       12.59       12.41      2.97 o
  -7   7   5       36.85       39.92      3.63 o
  -5   7   5       36.70       35.96      4.01 o
  -3   7   5       19.49       13.29      2.49 o
  -1   7   5       78.46       71.99      3.96 o
   1   7   5      257.61      258.72      7.51 o
   3   7   5       96.38      103.48      5.14 o
   5   7   5       47.97       58.19      7.73 o
   7   7   5       36.46       44.77      4.17 o
  -8   8   5       29.82       33.35      3.94 o
  -6   8   5       80.65       93.40      5.75 o
  -4   8   5       48.97       48.49      7.63 o
  -2   8   5      158.91      165.12      7.00 o
   0   8   5       40.61       47.90      5.20 o
   2   8   5       34.85       30.27      3.40 o
   4   8   5       51.88       46.01      4.21 o
   6   8   5      105.09      110.08     15.85 o
 -16   0   6       12.80       10.70      2.19 o
 -14   0   6       73.96       80.08     11.20 o
 -12   0   6        0.09        0.00      1.03 o
 -10   0   6       17.40       11.94      1.81 o
  -8   0   6      567.60      530.57      7.15 o
  -6   0   6      103.81      108.19      6.75 o
  -4   0   6      112.69      125.34      3.21 o
  -2   0   6    10188.88     9998.30    100.75 o
   0   0   6      265.67      282.84      7.06 o
   2   0   6      470.63      472.85      7.90 o
   4   0   6      353.91      352.01      5.50 o
   6   0   6      110.01      106.62      3.89 o
   8   0   6       44.34       54.73      2.75 o
  10   0   6      291.18      298.52      7.39 o
  12   0   6        4.34        5.98      1.95 o
  14   0   6        5.26        9.55      3.16 o
 -17   1   6        1.82        2.94      1.91 o
 -15   1   6       17.72       22.14      2.13 o
 -13   1   6        4.60        4.53      1.12 o
 -11   1   6       90.00       86.92      2.23 o
  -9   1   6      473.85      501.35      8.88 o
  -7   1   6        0.79        0.76      0.61 o
  -5   1   6      896.52      863.27      8.27 o
  -3   1   6      595.29      593.35      5.90 o
  -1   1   6      437.85      453.38      4.88 o
   1   1   6      343.46      379.65      4.66 o
   3   1   6       79.27       79.91      1.92 o
   5   1   6      161.10      173.81      2.89 o
   7   1   6      396.66      392.52      4.74 o
   9   1   6       68.26       70.09      2.46 o
  11   1   6       54.82       57.13      4.07 o
  13   1   6       12.73       18.03      1.97 o
 -16   2   6       30.02       33.82      2.44 o
 -14   2   6        1.88        2.25      1.17 o
 -12   2   6      294.57      296.01      4.83 o
 -10   2   6       51.24       54.94      1.95 o
  -8   2   6      160.42      141.22      2.61 o
  -6   2   6      550.40      525.54      5.58 o
  -4   2   6      519.03      467.72      8.82 o
  -2   2   6     1092.43     1068.45     22.98 o
   0   2   6     1641.54     1704.68     13.79 o
   2   2   6     2522.13     2691.61     20.30 o
   4   2   6      358.38      371.38      4.67 o
   6   2   6      712.88      673.05      8.08 o
   8   2   6      101.76       96.92      2.68 o
  10   2   6      231.49      236.19      5.49 o
  12   2   6       29.33       27.78      2.31 o
  14   2   6        1.42        2.70      1.75 o
 -15   3   6       60.50       60.59      3.27 o
 -13   3   6        2.43        1.40      1.27 o
 -11   3   6       48.57       44.71      2.42 o
  -9   3   6      137.42      134.70      3.99 o
  -7   3   6       14.49       14.00      2.13 o
  -5   3   6      658.68      611.85      6.97 o
  -3   3   6      605.42      624.61      7.89 o
  -1   3   6     1073.79     1084.67     15.98 o
   1   3   6       17.22       20.52      1.06 o
   3   3   6      238.17      227.50      3.50 o
   5   3   6        4.86        6.01      0.90 o
   7   3   6      170.64      167.98      3.50 o
   9   3   6        8.64        7.86      1.95 o
  11   3   6        9.86        6.63      1.39 o
  13   3   6       10.64       11.72      1.93 o
 -14   4   6       14.76       11.52      2.31 o
 -12   4   6       40.82       41.82      3.16 o
 -10   4   6       63.84       59.98      4.13 o
  -8   4   6      346.55      359.74      7.04 o
  -6   4   6      108.89      118.25      5.14 o
  -4   4   6      156.24      152.99      3.79 o
  -2   4   6      117.65      114.94      3.36 o
   0   4   6      318.50      342.17      8.14 o
   2   4   6      456.05      462.33      7.23 o
   4   4   6      147.56      140.17      4.02 o
   6   4   6      120.70      115.40      5.77 o
   8   4   6       33.69       33.70      2.32 o
  10   4   6        8.74        5.28      1.58 o
  12   4   6        0.52        0.00      1.61 o
 -13   5   6       16.75       11.33      2.19 o
 -11   5   6       14.07       11.00      2.29 o
  -9   5   6      100.06       97.20      6.14 o
  -7   5   6      165.92      151.77      5.65 o
  -5   5   6       38.55       38.18      2.43 o
  -3   5   6       64.31       70.56      3.10 o
  -1   5   6       81.37       78.01      3.29 o
   1   5   6       21.40       24.66      2.27 o
   3   5   6      670.23      614.63     11.87 o
   5   5   6      285.67      275.70     15.93 o
   7   5   6       20.88       18.63      2.68 o
   9   5   6       27.98       26.30      3.22 o
  11   5   6        4.70        2.18      2.10 o
 -12   6   6        6.22        5.66      2.01 o
 -10   6   6      127.72      146.38      5.47 o
  -8   6   6       93.15       80.80      4.31 o
  -6   6   6       48.06       47.75      4.18 o
  -4   6   6      347.00      348.38      7.69 o
  -2   6   6      221.53      211.93      5.25 o
   0   6   6      123.59      112.76      4.55 o
   2   6   6      321.78      314.58      8.60 o
   4   6   6       57.31       61.37      7.13 o
   6   6   6      124.63      135.86      9.75 o
   8   6   6       16.75       29.74      7.00 o
  10   6   6       15.15       11.65      4.64 o
 -11   7   6       19.95       15.95      5.73 o
  -9   7   6       64.39       63.42      4.28 o
  -7   7   6        1.68        0.39      2.27 o
  -5   7   6       51.39       45.08      5.67 o
  -3   7   6       81.49       84.01      4.93 o
  -1   7   6       89.57       91.57      4.52 o
   1   7   6       28.97       24.24      2.87 o
   3   7   6      208.15      208.39      7.27 o
   5   7   6       20.91       24.07      3.20 o
   7   7   6       16.11       17.89      4.57 o
  -8   8   6       11.95       16.16      3.49 o
  -6   8   6       24.26       27.19      3.40 o
  -4   8   6       91.96       84.38      4.96 o
  -2   8   6      132.26      124.18     10.27 o
   0   8   6       22.41       22.06      4.11 o
   2   8   6       52.97       48.62      4.64 o
   4   8   6       21.45       29.02      9.25 o
 -16   0   7       26.80       25.91      3.00 o
 -14   0   7        1.03        1.21      1.52 o
 -12   0   7       14.74       17.19      3.99 o
 -10   0   7        7.67        9.62      1.47 o
  -8   0   7     1087.76     1083.69     15.54 o
  -6   0   7       79.77       79.21      2.97 o
  -4   0   7        2.25        0.45      0.85 o
  -2   0   7     2642.08     2465.09     27.62 o
   0   0   7     1567.86     1719.95     20.57 o
   2   0   7      393.28      400.23      7.45 o
   4   0   7        1.14        1.18      0.86 o
   6   0   7        0.56        0.74      0.95 o
   8   0   7        0.00        0.00      1.23 o
  10   0   7       93.35       89.61      4.51 o
  12   0   7        0.21        0.00      1.64 o
 -17   1   7       11.81       15.55      2.24 o
 -15   1   7       78.77       83.28      4.99 o
 -13   1   7       12.52       11.50      1.34 o
 -11   1   7       30.96       28.00      1.69 o
  -9   1   7      100.49       96.24      2.39 o
  -7   1   7      142.52      140.46      2.60 o
  -5   1   7        7.19       10.12      1.41 o
  -3   1   7      289.47      287.02      3.70 o
  -1   1   7     1365.71     1382.54     11.97 o
   1   1   7     1075.66     1146.02     10.70 o
   3   1   7     1377.99     1448.27     13.12 o
   5   1   7      298.56      287.84      3.85 o
   7   1   7        6.40        6.95      1.06 o
   9   1   7       44.20       47.27      2.61 o
  11   1   7       62.47       67.73      3.04 o
  13   1   7        1.53        0.41      1.36 o
 -16   2   7        7.85        4.70      1.72 o
 -14   2   7      111.12      123.03      3.60 o
 -12   2   7       32.15       30.32      5.22 o
 -10   2   7        3.50        1.88      0.95 o
  -8   2   7      300.59      274.94      3.73 o
  -6   2   7      129.18      132.63      2.62 o
  -4   2   7       26.07       21.47      1.01 o
  -2   2   7     3651.71     3574.95     55.97 o
   0   2   7       29.17       44.82      2.84 o
   2   2   7      124.17      123.85      2.78 o
   4   2   7     1468.62     1479.55     11.53 o
   6   2   7       46.42       47.99      1.96 o
   8   2   7       54.52       51.21      2.23 o
  10   2   7       55.10       55.69      2.55 o
  12   2   7       56.15       65.22      3.21 o
 -15   3   7       36.14       33.21      3.14 o
 -13   3   7        4.00        6.25      1.86 o
 -11   3   7       45.59       44.68      2.96 o
  -9   3   7       70.19       65.18      3.46 o
  -7   3   7      109.28      106.59      7.32 o
  -5   3   7       47.88       49.03      2.32 o
  -3   3   7     1538.79     1585.18     16.38 o
  -1   3   7      498.57      520.78     10.22 o
   1   3   7      656.40      672.72     12.37 o
   3   3   7       50.74       43.91      1.96 o
   5   3   7      184.37      186.04      4.93 o
   7   3   7       92.30       82.82      2.99 o
   9   3   7       56.15       49.82      2.77 o
  11   3   7        4.25        3.39      1.50 o
 -14   4   7       69.47       78.70      4.31 o
 -12   4   7       12.67        8.01      2.22 o
 -10   4   7      185.27      190.37      5.37 o
  -8   4   7       76.60       91.96      4.32 o
  -6   4   7      297.47      292.10      5.57 o
  -4   4   7       87.97       77.95      3.02 o
  -2   4   7      483.52      470.41      7.28 o
   0   4   7      436.90      447.25     13.62 o
   2   4   7      163.42      171.91      6.48 o
   4   4   7       74.30       77.03      6.02 o
   6   4   7       31.16       24.80      5.62 o
   8   4   7       23.66       19.30      2.52 o
  10   4   7       38.64       36.07      3.49 o
  12   4   7       18.26        9.64      3.41 o
 -13   5   7       15.03       11.76      2.94 o
 -11   5   7        6.20        7.52      2.01 o
  -9   5   7      187.01      192.63      8.92 o
  -7   5   7        2.86        0.97      1.55 o
  -5   5   7      252.55      270.80      5.71 o
  -3   5   7       40.68       36.38      2.53 o
  -1   5   7       59.26       49.48      2.88 o
   1   5   7      222.08      210.78      5.21 o
   3   5   7      600.37      588.78     10.45 o
   5   5   7        1.61        1.77      1.58 o
   7   5   7        0.94        2.88      2.16 o
   9   5   7       25.05       28.02      3.31 o
 -12   6   7        7.94        8.73      3.14 o
 -10   6   7       14.94       11.24      2.22 o
  -8   6   7       19.47       28.42      3.11 o
  -6   6   7        0.32        5.74      2.04 o
  -4   6   7      218.95      207.82      5.59 o
  -2   6   7       21.82       16.78      2.16 o
   0   6   7      405.10      384.47     10.33 o
   2   6   7       81.86       83.82      4.41 o
   4   6   7       74.78       75.62      4.52 o
   6   6   7       29.65       22.02      3.53 o
   8   6   7       19.74       25.48      3.80 o
  -9   7   7        9.59        6.73      2.64 o
  -7   7   7      135.51      149.69     11.01 o
  -5   7   7       10.52       15.15      2.59 o
  -3   7   7       36.02       35.81      5.82 o
  -1   7   7       42.63       40.46      3.46 o
   1   7   7       13.88       14.78      2.56 o
   3   7   7       25.49       26.03      3.25 o
   5   7   7       43.52       48.97      4.19 o
   7   7   7       16.24       19.38     11.47 o
  -6   8   7       50.48       61.47      5.34 o
  -4   8   7      129.41      148.43      6.31 o
  -2   8   7        5.07        8.53      5.82 o
   0   8   7        4.72        3.66      2.19 o
   2   8   7        7.61        8.53      2.66 o
 -16   0   8        1.34        4.00      1.89 o
 -14   0   8        0.16        0.11      1.52 o
 -12   0   8        0.04        0.00      1.16 o
 -10   0   8      181.52      179.87      4.27 o
  -8   0   8       34.83       25.83      2.31 o
  -6   0   8      998.00     1032.31     14.13 o
  -4   0   8     4737.77     4777.21     50.78 o
  -2   0   8     1596.48     1620.48     19.79 o
   0   0   8      856.42      843.01     12.16 o
   2   0   8      176.27      159.92      4.01 o
   4   0   8       37.57       40.03      2.20 o
   6   0   8      127.25      123.89      3.79 o
   8   0   8      127.18      139.27      6.59 o
  10   0   8       33.44       29.06      4.49 o
  12   0   8       49.20       45.10      4.06 o
 -17   1   8       14.55       11.52      1.93 o
 -15   1   8       27.65       33.56      2.25 o
 -13   1   8       51.84       47.70      2.13 o
 -11   1   8       68.97       70.89      3.47 o
  -9   1   8      133.09      144.49      2.94 o
  -7   1   8       91.16       92.51      3.40 o
  -5   1   8      213.27      210.11      3.04 o
  -3   1   8      443.85      391.84      4.76 o
  -1   1   8      425.51      437.58      5.85 o
   1   1   8      116.14      127.77      3.13 o
   3   1   8      106.99      109.83      3.49 o
   5   1   8       20.96       30.34      1.55 o
   7   1   8       17.50       17.76      1.46 o
   9   1   8       26.09       22.13      1.78 o
  11   1   8       75.70       81.44      3.38 o
  13   1   8       22.03       28.51      3.07 o
 -16   2   8        7.66        8.18      2.08 o
 -14   2   8        2.40        1.65      1.43 o
 -12   2   8       14.58       14.85      1.82 o
 -10   2   8       97.03       94.94      2.94 o
  -8   2   8       24.56       25.71      1.86 o
  -6   2   8      243.82      255.87      4.72 o
  -4   2   8      310.86      320.41      6.04 o
  -2   2   8     2701.30     2685.93     52.31 o
   0   2   8       99.71       86.12      2.24 o
   2   2   8      314.67      321.77      5.41 o
   4   2   8      122.09      121.24      2.58 o
   6   2   8        6.26        8.11      1.17 o
   8   2   8       20.55       22.75      2.16 o
  10   2   8       37.01       46.24      2.87 o
  12   2   8       32.95       48.56      3.27 o
 -15   3   8       48.98       41.34      3.43 o
 -13   3   8       23.47       20.45      2.73 o
 -11   3   8       58.71       60.24      4.93 o
  -9   3   8      129.43      130.56      4.19 o
  -7   3   8       41.15       48.77      2.74 o
  -5   3   8      311.09      285.72      5.32 o
  -3   3   8     1159.92     1180.68     29.89 o
  -1   3   8      258.06      259.62      6.09 o
   1   3   8      297.28      297.27      5.58 o
   3   3   8      257.91      241.24      5.15 o
   5   3   8      173.00      161.38      4.97 o
   7   3   8       54.06       50.41      3.43 o
   9   3   8       75.10       70.33      6.97 o
  11   3   8       11.51       15.39      2.64 o
 -14   4   8       17.09       22.59      3.05 o
 -12   4   8       13.29       15.28      2.25 o
 -10   4   8      159.96      171.92      5.23 o
  -8   4   8      155.71      167.97      8.59 o
  -6   4   8      195.85      211.55      5.68 o
  -4   4   8       61.67       64.35      2.94 o
  -2   4   8      541.73      522.83     15.10 o
   0   4   8      479.14      453.42      9.17 o
   2   4   8      187.55      184.76      4.75 o
   4   4   8      129.81      112.58      4.67 o
   6   4   8       52.65       50.55      4.39 o
   8   4   8       24.24       24.95      2.89 o
  10   4   8       10.12        6.28      2.18 o
 -13   5   8        5.55        7.62      2.40 o
 -11   5   8       40.06       38.01      3.31 o
  -9   5   8       39.39       39.95      3.65 o
  -7   5   8       56.92       59.17      4.14 o
  -5   5   8      126.52      130.96      4.20 o
  -3   5   8      209.66      193.59      7.94 o
  -1   5   8       48.46       49.94      3.04 o
   1   5   8      366.93      354.44      7.79 o
   3   5   8      165.73      169.67      7.57 o
   5   5   8       29.03       29.49      4.14 o
   7   5   8       39.44       39.29      3.65 o
   9   5   8        7.01        7.84      2.35 o
 -12   6   8        4.15        8.21      2.33 o
 -10   6   8       22.89       22.19      4.55 o
  -8   6   8       41.00       35.09      3.30 o
  -6   6   8        0.53        0.00      1.65 o
  -4   6   8      115.14       99.85      7.40 o
  -2   6   8      245.84      230.81      5.86 o
   0   6   8       35.12       37.33      3.33 o
   2   6   8       99.72       95.99      7.21 o
   4   6   8       37.23       34.36      3.40 o
   6   6   8       21.15       30.90      5.36 o
   8   6   8        3.23        0.00      2.49 o
  -9   7   8        0.97        0.00      2.76 o
  -7   7   8      123.73      139.87      6.01 o
  -5   7   8        2.70        3.70      2.17 o
  -3   7   8       40.68       41.03      3.75 o
  -1   7   8       15.35       16.14      2.68 o
   1   7   8      154.30      160.54      7.03 o
   3   7   8        8.96        6.13      2.39 o
   5   7   8       36.79       50.15      6.85 o
  -6   8   8       30.93       31.85      9.14 o
  -4   8   8       19.02       12.02      6.55 o
  -2   8   8       26.19       19.54      3.45 o
   0   8   8       14.60       14.30      2.84 o
   2   8   8       11.84        4.91      4.26 o
 -16   0   9        2.93        2.14      2.74 o
 -14   0   9       24.05       29.24      2.90 o
 -12   0   9        2.95        4.95      1.44 o
 -10   0   9      222.63      216.04      6.43 o
  -8   0   9       91.62       85.68      2.83 o
  -6   0   9       53.74       41.43      2.15 o
  -4   0   9      696.51      681.17     14.71 o
  -2   0   9       49.53       48.48      4.38 o
   0   0   9       26.23       32.27      2.27 o
   2   0   9       27.79       22.97      1.75 o
   4   0   9      226.63      223.73     10.14 o
   6   0   9       60.34       66.02      3.14 o
   8   0   9       97.33      120.02      5.57 o
  10   0   9       37.08       43.79      6.75 o
  12   0   9        0.88        0.00      4.64 o
 -17   1   9        0.70        0.25      1.85 o
 -15   1   9        4.69        5.74      1.73 o
 -13   1   9       12.12       16.94      1.82 o
 -11   1   9       32.25       34.36      2.27 o
  -9   1   9       55.20       59.02      2.29 o
  -7   1   9      339.50      340.27      4.84 o
  -5   1   9      659.91      692.02      8.20 o
  -3   1   9      487.34      468.23      5.54 o
  -1   1   9      607.27      653.70      6.40 o
   1   1   9      448.02      456.56      5.31 o
   3   1   9      398.84      370.64      4.66 o
   5   1   9      236.44      241.25      3.75 o
   7   1   9      108.26      111.06      3.04 o
   9   1   9      610.56      642.64      9.80 o
  11   1   9       13.15        6.31      2.25 o
 -16   2   9        6.45        5.47      3.84 o
 -14   2   9       14.76       13.22      2.80 o
 -12   2   9       80.02       77.57      6.30 o
 -10   2   9      125.50      135.10      4.16 o
  -8   2   9       49.95       56.13      2.53 o
  -6   2   9      212.71      206.49      6.00 o
  -4   2   9     1087.87     1156.31     27.68 o
  -2   2   9      284.15      266.24      6.22 o
   0   2   9      197.11      207.71      4.44 o
   2   2   9       48.72       47.63      2.79 o
   4   2   9        5.83        6.54      1.77 o
   6   2   9       23.62       23.53      2.11 o
   8   2   9       65.14       67.38      3.40 o
  10   2   9       40.80       40.11      3.01 o
  12   2   9       10.53       14.52      2.90 o
 -15   3   9        2.75        1.08      1.68 o
 -13   3   9       38.29       39.75      3.13 o
 -11   3   9       60.45       63.12      3.87 o
  -9   3   9       88.64       89.89      3.38 o
  -7   3   9      146.78      129.39      3.96 o
  -5   3   9       65.81       69.37      5.56 o
  -3   3   9       75.40       70.38      3.12 o
  -1   3   9       37.57       49.16      3.47 o
   1   3   9        9.20        4.37      2.30 o
   3   3   9       67.86       69.70      3.17 o
   5   3   9       34.60       34.51      2.93 o
   7   3   9       37.21       34.97      3.20 o
   9   3   9       79.44       65.02      4.25 o
  11   3   9       15.73       18.26      4.30 o
 -14   4   9        1.02        0.06      1.65 o
 -12   4   9       11.56        8.54      2.46 o
 -10   4   9        8.26        6.19      2.09 o
  -8   4   9      181.41      172.43      5.21 o
  -6   4   9      350.78      343.65      9.82 o
  -4   4   9      243.16      222.96      5.15 o
  -2   4   9       60.16       52.20      2.89 o
   0   4   9      123.84      124.64      4.06 o
   2   4   9      382.15      409.33      7.47 o
   4   4   9       79.38       68.26      5.13 o
   6   4   9       56.99       48.81      3.68 o
   8   4   9       11.24        8.94      2.25 o
  10   4   9        5.69        4.53      2.26 o
 -13   5   9        1.22        0.00      1.89 o
 -11   5   9       56.02       65.58      4.04 o
  -9   5   9      142.36      141.02      5.79 o
  -7   5   9       10.99       10.36      2.05 o
  -5   5   9      189.19      194.50      5.11 o
  -3   5   9       60.91       65.27      3.36 o
  -1   5   9       55.15       53.47      3.14 o
   1   5   9      277.50      266.30      6.87 o
   3   5   9       54.59       48.73      4.05 o
   5   5   9       51.51       39.14      3.48 o
   7   5   9       23.09       30.48      3.89 o
   9   5   9        6.04        1.44      2.90 o
 -12   6   9        1.83        3.84      3.27 o
 -10   6   9       40.08       44.63      3.79 o
  -8   6   9       42.60       34.35      3.81 o
  -6   6   9       76.39       79.12      5.46 o
  -4   6   9      190.64      192.25      5.37 o
  -2   6   9      220.36      227.16      8.29 o
   0   6   9       32.19       31.88      3.21 o
   2   6   9      193.29      179.46      6.33 o
   4   6   9       57.48       59.80      4.37 o
   6   6   9        6.11        6.84      3.57 o
  -9   7   9       32.31       27.89      4.45 o
  -7   7   9        5.63        5.89      2.41 o
  -5   7   9       57.96       49.19      4.26 o
  -3   7   9       20.03       18.43      2.98 o
  -1   7   9        9.20        9.04      2.40 o
   1   7   9       23.98       20.49      3.08 o
   3   7   9        6.80        4.27      2.27 o
  -2   8   9        1.69        2.93      3.34 o
 -16   0  10        3.71        0.73      2.70 o
 -14   0  10        0.00        0.81      2.43 o
 -12   0  10        3.97        5.75      2.04 o
 -10   0  10      140.17      140.69     10.53 o
  -8   0  10      516.79      527.01      8.43 o
  -6   0  10      172.54      177.02      3.72 o
  -4   0  10       75.24       83.65      4.14 o
  -2   0  10      106.56       96.13      3.64 o
   0   0  10      116.68      112.35      6.11 o
   2   0  10      362.95      364.61      6.20 o
   4   0  10      469.24      473.00      7.77 o
   6   0  10      554.78      563.45     12.56 o
   8   0  10       45.23       37.99      3.38 o
  10   0  10       35.82       46.21      4.00 o
 -15   1  10       19.56       17.99      5.80 o
 -13   1  10        6.28        6.32      1.67 o
 -11   1  10        4.15        4.67      1.36 o
  -9   1  10       25.04       26.86      2.14 o
  -7   1  10      106.39      113.92      4.13 o
  -5   1  10       20.37       16.74      2.31 o
  -3   1  10      411.87      431.79      6.27 o
  -1   1  10      105.21       94.32      2.92 o
   1   1  10       66.50       73.20      2.43 o
   3   1  10      138.75      149.00      4.06 o
   5   1  10       28.19       25.00      1.78 o
   7   1  10       23.73       24.54      2.88 o
   9   1  10       10.69       17.25      2.05 o
  11   1  10       10.40        9.93      2.14 o
 -16   2  10       15.75       16.24      2.90 o
 -14   2  10        0.83        2.34      1.63 o
 -12   2  10        6.91        8.70      1.82 o
 -10   2  10       37.20       36.98      2.39 o
  -8   2  10       38.04       39.89      2.31 o
  -6   2  10       23.64       21.72      1.85 o
  -4   2  10       55.88       65.37      2.74 o
  -2   2  10      164.92      162.88      4.01 o
   0   2  10      130.80      115.74      3.53 o
   2   2  10      101.20       86.84      3.24 o
   4   2  10       37.85       35.35      2.47 o
   6   2  10      275.78      268.39      6.74 o
   8   2  10        8.30        8.87      2.09 o
  10   2  10        2.92        6.21      2.75 o
 -15   3  10       43.22       39.09      3.46 o
 -13   3  10        2.15        0.00      1.59 o
 -11   3  10       39.33       41.21      3.03 o
  -9   3  10       76.67       82.32      3.35 o
  -7   3  10      167.11      156.18      5.38 o
  -5   3  10      129.18      134.30      5.14 o
  -3   3  10      303.55      275.93      5.57 o
  -1   3  10      208.27      178.66      4.52 o
   1   3  10      287.59      288.67      5.93 o
   3   3  10      134.07      144.01      9.43 o
   5   3  10       19.76       11.01      2.04 o
   7   3  10       13.83        9.67      2.15 o
   9   3  10       46.74       53.44      4.12 o
 -14   4  10        5.19        1.37      3.68 o
 -12   4  10        7.62        7.38      2.32 o
 -10   4  10       22.01       26.21      4.07 o
  -8   4  10       82.14       97.01      4.94 o
  -6   4  10      207.07      204.46      5.07 o
  -4   4  10      395.80      397.05     11.67 o
  -2   4  10      140.25      131.19      5.14 o
   0   4  10       53.12       48.62      2.98 o
   2   4  10       77.92       79.09      7.11 o
   4   4  10       91.36       84.95      4.44 o
   6   4  10       23.32       26.04      3.00 o
   8   4  10       18.52       19.41      2.99 o
 -13   5  10        1.87        3.55      2.10 o
 -11   5  10       44.80       48.57      3.71 o
  -9   5  10       25.73       28.09      3.75 o
  -7   5  10      214.39      229.98      6.45 o
  -5   5  10       55.97       54.21      3.23 o
  -3   5  10       93.84       94.34      4.01 o
  -1   5  10      114.89      109.07      4.27 o
   1   5  10       32.82       41.78      3.38 o
   3   5  10        7.15        6.12      2.23 o
   5   5  10       14.25       11.17      2.47 o
   7   5  10       26.15       33.65      3.57 o
 -10   6  10        5.27        5.25      2.20 o
  -8   6  10       15.66       13.59      2.65 o
  -6   6  10        3.30        5.01      1.98 o
  -4   6  10        8.04        5.05      2.39 o
  -2   6  10        2.45        1.03      1.66 o
   0   6  10        2.53        2.18      1.91 o
   2   6  10       25.53       18.40      3.05 o
   4   6  10        4.43        7.89      2.41 o
   6   6  10        7.69        3.46      3.82 o
  -7   7  10        7.83       11.41      2.60 o
  -5   7  10        9.42        5.46      3.57 o
  -3   7  10       21.76       26.35      5.49 o
  -1   7  10        3.13        2.25      2.04 o
   1   7  10       12.14       11.42      3.36 o
   3   7  10       20.74       23.63      7.11 o
 -12   0  11       35.57       23.79      6.21 o
 -10   0  11      320.61      333.25     16.74 o
  -8   0  11        5.62       11.99      4.12 o
  -6   0  11       13.31       12.41      4.20 o
  -4   0  11       38.29       40.74      2.68 o
  -2   0  11       95.53      103.83      3.96 o
   0   0  11       10.96       11.32      2.38 o
   2   0  11       18.60       20.61      2.45 o
   4   0  11      102.95       97.75      4.78 o
   6   0  11        9.03       12.32      2.40 o
   8   0  11       62.13       53.70      5.13 o
  10   0  11        2.44        1.12      2.70 o
 -15   1  11        4.35        2.97      2.26 o
 -13   1  11        9.50       10.33      1.97 o
 -11   1  11       16.48       17.07      1.92 o
  -9   1  11       62.10       62.26      3.06 o
  -7   1  11       85.09       82.65      3.04 o
  -5   1  11      195.57      199.55      7.03 o
  -3   1  11      373.76      369.10      5.94 o
  -1   1  11       45.89       47.94      2.74 o
   1   1  11      151.26      139.65      6.21 o
   3   1  11      277.85      290.03      5.76 o
   5   1  11      487.66      520.48      8.35 o
   7   1  11       39.11       45.13      3.47 o
   9   1  11       33.43       24.70      3.18 o
 -14   2  11       17.61       19.09      3.35 o
 -12   2  11       82.27       84.72      5.77 o
 -10   2  11      239.46      247.51      5.40 o
  -8   2  11       70.17       78.77      3.12 o
  -6   2  11       15.72       15.97      2.22 o
  -4   2  11      555.47      548.35      7.95 o
  -2   2  11       23.48       22.23      2.04 o
   0   2  11      191.11      174.82      4.39 o
   2   2  11      101.55       82.42      8.67 o
   4   2  11       39.71       45.58      2.95 o
   6   2  11        7.75       12.46      2.14 o
   8   2  11        3.76        0.55      1.79 o
  10   2  11        7.29        6.74      2.76 o
 -15   3  11        1.77        3.04      1.91 o
 -13   3  11        2.88        2.32      2.15 o
 -11   3  11      149.50      177.89     10.90 o
  -9   3  11      136.64      140.45      4.21 o
  -7   3  11      172.80      188.32      4.74 o
  -5   3  11       20.94       24.36      3.97 o
  -3   3  11       87.92       80.92      3.35 o
  -1   3  11       11.40        7.02      1.50 o
   1   3  11       95.97      104.29      3.92 o
   3   3  11       93.70       85.62      4.11 o
   5   3  11        1.02        2.19      1.69 o
   7   3  11       53.18       50.62      3.88 o
   9   3  11       23.17       24.18      3.26 o
 -14   4  11        2.00        2.90      1.98 o
 -12   4  11       34.79       35.07      3.20 o
 -10   4  11      113.29      113.31      5.72 o
  -8   4  11       79.49       71.75      8.13 o
  -6   4  11       25.43       24.18      3.01 o
  -4   4  11       93.57       80.61      3.65 o
  -2   4  11       87.70       87.43      4.25 o
   0   4  11        6.41        7.40      1.72 o
   2   4  11      131.02      116.68      5.02 o
   4   4  11       54.53       49.21      4.29 o
   6   4  11       15.30       13.91      2.57 o
   8   4  11        7.35        8.22      2.48 o
 -11   5  11       97.79      119.81      6.94 o
  -9   5  11      111.14      106.66      5.50 o
  -7   5  11       17.79       19.77      2.50 o
  -5   5  11       21.56       22.82      2.40 o
  -3   5  11       67.87       67.00      5.90 o
  -1   5  11        1.48        2.09      1.54 o
   1   5  11       84.90       90.62      6.95 o
   3   5  11       69.18       71.75      5.45 o
   5   5  11       21.40       12.80      3.18 o
   7   5  11       10.15       16.78      5.08 o
 -10   6  11       12.91        6.48      2.97 o
  -8   6  11        1.96        0.00      2.97 o
  -6   6  11      106.88      110.04     10.12 o
  -4   6  11        3.94        3.02      1.86 o
  -2   6  11        0.37        0.00      1.79 o
   0   6  11       91.57       98.85      5.13 o
   2   6  11       19.21       15.55      2.73 o
   4   6  11       11.00        9.44      3.29 o
  -7   7  11       16.86       25.20      4.61 o
  -5   7  11       28.14       28.77      3.42 o
  -3   7  11        9.96        7.20      2.31 o
  -1   7  11        4.34        5.33      2.28 o
   1   7  11        8.11       11.65      3.53 o
 -12   0  12        4.95        4.43      4.36 o
 -10   0  12        2.07        3.89      3.78 o
  -8   0  12       19.71       26.25      5.78 o
  -6   0  12        7.51        3.66      3.20 o
  -4   0  12       31.09       18.85      5.01 o
  -2   0  12       71.78       85.12      8.44 o
   0   0  12      167.40      179.60     11.57 o
   2   0  12     1210.66     1165.87     33.75 o
   4   0  12       27.41       14.76      5.01 o
   6   0  12        0.10        4.74      4.12 o
   8   0  12      101.82      124.87     10.99 o
 -15   1  12        3.51        0.00      3.06 o
 -13   1  12       58.46       68.89      9.71 o
 -11   1  12        5.24        8.38      3.11 o
  -9   1  12       19.26       19.33      2.65 o
  -7   1  12       18.97       18.32      2.28 o
  -5   1  12      139.28      135.12      5.22 o
  -3   1  12       73.67       76.17      5.89 o
  -1   1  12       90.45       96.26      3.74 o
   1   1  12      422.07      424.77     12.66 o
   3   1  12      167.79      153.10      4.32 o
   5   1  12       10.28       11.04      2.03 o
   7   1  12        5.64        4.71      2.05 o
   9   1  12        6.16       10.71      2.92 o
 -14   2  12       16.82       15.06      2.39 o
 -12   2  12        0.64        2.54      2.46 o
 -10   2  12       51.24       56.15      2.98 o
  -8   2  12       10.58       12.46      2.41 o
  -6   2  12       84.39       98.41      3.97 o
  -4   2  12      139.98      132.37      3.91 o
  -2   2  12       71.63       72.16      3.16 o
   0   2  12      138.00      119.26      3.88 o
   2   2  12      194.36      187.41     11.81 o
   4   2  12      150.95      150.14      4.64 o
   6   2  12       33.88       37.96      3.26 o
   8   2  12       39.53       39.45      3.62 o
 -13   3  12       39.66       45.76      7.45 o
 -11   3  12       14.22       12.30      2.25 o
  -9   3  12        1.94        3.13      1.38 o
  -7   3  12       31.29       34.87      2.58 o
  -5   3  12        7.21       11.42      1.81 o
  -3   3  12      128.41      124.91      4.09 o
  -1   3  12       21.19       19.46      2.09 o
   1   3  12      408.93      436.53      7.92 o
   3   3  12        0.33        0.16      1.53 o
   5   3  12       23.69       19.20      4.14 o
   7   3  12        2.13        1.74      2.02 o
 -12   4  12        5.01        5.10      2.09 o
 -10   4  12       21.38       24.44      2.78 o
  -8   4  12        7.63       10.89      1.97 o
  -6   4  12       34.78       38.64      2.86 o
  -4   4  12       42.74       43.64      2.97 o
  -2   4  12       47.55       44.08      3.02 o
   0   4  12      197.00      193.69     18.19 o
   2   4  12       96.69       89.07      4.65 o
   4   4  12        1.27        2.45      1.92 o
   6   4  12        1.30        1.14      2.88 o
 -11   5  12        1.10        1.45      1.93 o
  -9   5  12       39.27       34.67      3.40 o
  -7   5  12        0.47        1.98      1.64 o
  -5   5  12       39.99       47.71      3.30 o
  -3   5  12       28.24       34.32      2.99 o
  -1   5  12       34.36       28.92      2.84 o
   1   5  12      118.92      106.57      5.18 o
   3   5  12       28.74       28.34      3.35 o
   5   5  12       15.26       21.24      3.28 o
  -8   6  12        7.84        8.57      5.88 o
  -6   6  12       17.95       16.65      4.49 o
  -4   6  12       15.59       16.23      2.46 o
  -2   6  12       21.97       20.41      3.65 o
   0   6  12       54.81       48.31      5.97 o
   2   6  12       23.22       18.21      3.05 o
 -12   0  13        6.93       11.99      5.20 o
 -10   0  13        8.23       13.34      5.01 o
  -8   0  13       20.16       12.61      4.82 o
  -6   0  13        0.30        1.70      3.58 o
  -4   0  13       30.64       34.77      6.51 o
  -2   0  13       79.37       76.03      8.56 o
   0   0  13      502.33      522.64     21.41 o
   2   0  13        0.75        1.81      3.08 o
   4   0  13       18.44       16.54      5.17 o
   6   0  13       19.78       24.09      6.28 o
 -15   1  13        6.41        5.82      5.94 o
 -13   1  13        5.56       13.18      5.71 o
 -11   1  13       19.65       22.64      4.31 o
  -9   1  13        2.87        0.07      2.42 o
  -7   1  13       25.37       24.80      7.25 o
  -5   1  13       13.07       10.74      3.27 o
  -3   1  13       73.11       75.52      6.13 o
  -1   1  13      249.88      256.81     10.25 o
   1   1  13       17.61       18.93      3.64 o
   3   1  13       58.34       65.11      8.57 o
   5   1  13       14.69       21.93      3.43 o
   7   1  13       14.77       23.53      4.63 o
 -14   2  13       14.11       11.08      4.02 o
 -12   2  13       41.66       37.78      7.83 o
 -10   2  13        1.45        0.29      1.49 o
  -8   2  13        9.03       13.54      2.13 o
  -6   2  13       28.99       30.60      6.34 o
  -4   2  13       69.94       63.86      3.06 o
  -2   2  13      405.70      391.74     14.17 o
   0   2  13       75.93       84.44      3.62 o
   2   2  13       18.53       23.03      2.89 o
   4   2  13        0.83        3.20      1.76 o
   6   2  13        0.06        4.74      2.18 o
 -13   3  13       26.07       32.36      6.65 o
 -11   3  13       41.01       40.32      5.12 o
  -9   3  13       36.33       41.43      2.93 o
  -7   3  13       17.53       17.59      4.00 o
  -5   3  13       23.09       26.98      2.48 o
  -3   3  13       10.61        9.21      1.76 o
  -1   3  13       12.46       13.53      2.09 o
   1   3  13        3.93        3.53      2.10 o
   3   3  13        7.99        8.81      2.32 o
   5   3  13        2.99        5.12      2.14 o
   7   3  13       26.15       35.20      3.70 o
 -12   4  13       40.10       48.00      3.77 o
 -10   4  13        5.57        6.86      2.11 o
  -8   4  13       36.84       37.01      2.95 o
  -6   4  13        3.82        3.51      1.68 o
  -4   4  13       22.87       26.19      3.68 o
  -2   4  13      190.18      176.91      5.24 o
   0   4  13       49.66       65.30      7.16 o
   2   4  13        0.82        2.72      1.90 o
   4   4  13        9.35        9.68      4.96 o
  -9   5  13        1.02        0.44      2.21 o
  -7   5  13        3.22        4.87      2.11 o
  -5   5  13        8.88        9.05      3.29 o
  -3   5  13       15.82       15.19      2.35 o
  -1   5  13        5.65        2.71      1.93 o
   1   5  13        9.40        6.29      2.22 o
   3   5  13        5.88        4.62      2.28 o
  -6   6  13       21.10       17.55      2.99 o
  -4   6  13       14.55       19.08      2.74 o
  -2   6  13        4.45        3.33      3.05 o
   0   6  13        9.79       15.27      4.17 o
 -14   0  14        7.20        0.00      4.74 o
 -12   0  14        8.19       14.84      6.01 o
 -10   0  14        0.08        0.00      4.01 o
  -8   0  14        2.07        0.00      3.16 o
  -6   0  14        7.67        5.47      4.32 o
  -4   0  14       10.24       12.80      5.24 o
  -2   0  14       35.05       24.63      6.17 o
   0   0  14        5.93        6.48      4.05 o
   2   0  14        0.05        1.31      3.89 o
   4   0  14        2.53        3.08      4.12 o
   6   0  14        7.65        8.06      4.43 o
 -13   1  14        1.73        0.00      4.09 o
 -11   1  14       15.15       11.87      4.05 o
  -9   1  14        9.01        8.07      4.24 o
  -7   1  14       34.53       33.49      4.95 o
  -5   1  14      219.26      227.97     10.17 o
  -3   1  14      305.93      297.78     16.00 o
  -1   1  14       74.73       72.30     12.38 o
   1   1  14       31.95       27.54      4.53 o
   3   1  14        4.29        0.67      2.72 o
   5   1  14        0.52        1.50      4.05 o
 -12   2  14       16.12       15.69      6.48 o
 -10   2  14       10.75       13.05      3.99 o
  -8   2  14        0.93        4.87      2.85 o
  -6   2  14        5.61        9.49      2.13 o
  -4   2  14      257.57      269.18      7.27 o
  -2   2  14       32.46       39.96      4.35 o
   0   2  14      144.09      150.60      5.61 o
   2   2  14       55.03       57.95      4.11 o
   4   2  14       18.77       20.06      3.31 o
   6   2  14        4.45        1.59      2.41 o
 -11   3  14       22.67       24.47      3.25 o
  -9   3  14        3.25        2.76      1.77 o
  -7   3  14       43.36       47.38      3.11 o
  -5   3  14      307.06      283.31      6.38 o
  -3   3  14      153.93      162.21      4.89 o
  -1   3  14       22.89       21.02      2.83 o
   1   3  14       45.73       40.20      4.90 o
   3   3  14        3.49        3.18      1.94 o
   5   3  14        1.60        1.55      2.80 o
 -10   4  14       14.60       15.04      2.58 o
  -8   4  14       19.67       22.68      3.09 o
  -6   4  14       39.12       52.56      3.45 o
  -4   4  14       17.11       15.03      2.31 o
  -2   4  14        1.67        1.66      1.83 o
   0   4  14       42.48       42.98      3.90 o
   2   4  14        0.29        0.00      2.77 o
   4   4  14       15.15       18.31      3.38 o
  -9   5  14        1.95        3.39      2.73 o
  -7   5  14        1.48        0.38      1.82 o
  -5   5  14       40.88       44.35      3.97 o
  -3   5  14       12.21        8.74      2.20 o
  -1   5  14       12.74       18.09      2.79 o
   1   5  14       30.18       23.96      4.67 o
 -12   0  15       25.09       40.98      8.83 o
 -10   0  15       33.67       47.53      8.75 o
  -8   0  15        0.37        0.96      3.58 o
  -6   0  15        0.30        7.48      4.32 o
  -4   0  15       64.51       67.66      9.14 o
  -2   0  15       30.23       40.32      7.56 o
   0   0  15       31.92       37.05      7.40 o
   2   0  15       21.97       23.59      6.59 o
   4   0  15       19.89       19.85      6.51 o
 -13   1  15        0.42        2.58      4.86 o
 -11   1  15        4.22        9.61      4.07 o
  -9   1  15        8.35        7.83      5.55 o
  -7   1  15       57.19       57.71      6.35 o
  -5   1  15       57.82       61.81     11.99 o
  -3   1  15        7.26        8.06      3.42 o
  -1   1  15       31.86       32.26      7.02 o
   1   1  15       20.61       16.95      4.05 o
   3   1  15        6.63        5.86      5.42 o
   5   1  15        0.75        5.67      5.09 o
 -12   2  15        4.64        0.00      4.63 o
 -10   2  15       17.95       15.69      4.26 o
  -8   2  15       40.26       41.16      8.58 o
  -6   2  15       29.58       36.26      5.54 o
  -4   2  15        7.71        5.97      3.42 o
  -2   2  15       13.34       14.05      4.09 o
   0   2  15       21.54       33.46      5.16 o
   2   2  15        2.54        3.80      3.76 o
   4   2  15        2.21        4.12      4.78 o
 -11   3  15        6.77       12.51      3.84 o
  -9   3  15        1.04        5.28      3.27 o
  -7   3  15       74.66       83.92      6.05 o
  -5   3  15       25.65       17.73      2.48 o
  -3   3  15       11.82       10.28      2.10 o
  -1   3  15        0.43        1.61      1.86 o
   1   3  15       10.84        9.38      4.17 o
   3   3  15        0.32        4.34      5.82 o
  -8   4  15       27.74       29.45      3.01 o
  -6   4  15       44.91       49.67      5.42 o
  -4   4  15        1.03        0.24      1.73 o
  -2   4  15        8.60        9.57      2.71 o
   0   4  15       25.74       33.88      3.65 o
   2   4  15        5.76        5.08      2.66 o
  -5   5  15        3.08        5.38      2.06 o
  -3   5  15        4.26        2.23      1.84 o
 -10   0  16       19.35       11.41      5.90 o
  -8   0  16       11.24        5.90      4.74 o
  -6   0  16       17.24       17.39      5.90 o
  -4   0  16        4.27        4.05      4.70 o
  -2   0  16        8.72        8.25      4.74 o
   0   0  16        7.92        1.27      3.93 o
   2   0  16        1.51        2.54      4.01 o
 -11   1  16        0.87        6.58      4.01 o
  -9   1  16        0.51        3.59      3.52 o
  -7   1  16       37.35       51.04      6.49 o
  -5   1  16       60.65       56.24      9.71 o
  -3   1  16        1.96        0.00      3.45 o
  -1   1  16        4.75        7.88      3.61 o
   1   1  16       36.86       36.83      5.53 o
   3   1  16        7.08        0.00      3.07 o
 -10   2  16       30.05       25.23      5.56 o
  -8   2  16       78.43       82.68     10.68 o
  -6   2  16       19.59       16.01      7.25 o
  -4   2  16        3.60        1.39      2.93 o
  -2   2  16       29.19       25.66     11.41 o
   0   2  16       10.00       11.46      4.01 o
   2   2  16        2.30        0.04      3.36 o
  -9   3  16       29.83       40.09      8.67 o
  -7   3  16       17.41       13.74      4.74 o
  -5   3  16       37.30       34.61      5.81 o
  -3   3  16        9.51        7.83      3.71 o
  -1   3  16       25.33       32.84      5.53 o
   1   3  16        7.22        1.54      5.09 o
  -6   4  16       12.70       18.08      3.15 o
  -4   4  16        4.05        2.42      2.21 o
  -2   4  16        6.71        6.89      6.36 o
 -10   0  17        0.00        4.09      5.28 o
  -8   0  17        1.69        4.74      5.51 o
  -6   0  17        0.07        2.58      4.39 o
  -4   0  17        1.55        0.00      4.82 o
  -2   0  17        0.66        4.63      5.05 o
   0   0  17        2.12        1.04      4.86 o
  -9   1  17       13.83       10.02      6.28 o
  -7   1  17        6.39       10.44      4.10 o
  -5   1  17       20.71       21.51      9.27 o
  -3   1  17        5.22        2.36      3.71 o
  -1   1  17        6.36        9.12      9.81 o
  -8   2  17        0.70        0.00      4.28 o
  -6   2  17       13.03        8.72      3.99 o
  -4   2  17        0.77        2.70      3.57 o
  -2   2  17        3.15        4.66      3.76 o
 
